# Supplementary material for: Personalized warm-up strategies for adult athletes: a meta-analysis based on athletic level, gender, and region
Source: Front Physiol. 2025 Dec 4;16:1706583. doi: 10.3389/fphys.2025.1706583 (PMC12711518; doi:10.3389/fphys.2025.1706583)
Supplement: Supplementary file 1 [file Table2.xlsx]

## Sheet: Regional subgroups
2.1 Subgroups of people from different regions
2.1.1 Vertical jump													Pre			Post						2.1.3 Sprint
2.1.1.1 Asia													total 1	Mean 1	SD 1	total 2	Mean 2	SD 2				2.1.3.1 Asia
Short recovery intervals
			Pre			Post					no-Asia														Pre			Post
Study	Year	Study	total 1	Mean 1	SD 1	total 2	Mean 2	SD 2	Rest Intervals					Pre		Post						Study	Year	Study	total 1	Mean 1	SD 1	total 2	Mean 2	SD 2
Lin Shi	2023	Lin Shi2023	13	51.7	4.96	13	51.99	4.74	Short Rest		Study	year	total 1	Mean 1	SD 1	total 2	Mean 2	SD 2	Rest Intervals
Lin Shi	2023	Lin Shi2023	13	51.7	4.96	13	52.15	4.95	Short Rest		Ah Sue, R.	2016	9	191.4	10.1	9	200.5	13.9	Short Rest			2.1.3.2 no-Asia
Bauer, Pascal	2019	Bauer, Pascal 2019	60	38.26	4.89	60	36.96	4.78	Short Rest		Urbanski, R.	2023	12	230	14	12	234	11	Moderate Rest					Pre			Post
Bauer, Pascal	2019	Bauer, Pascal 2019	60	38.26	4.78	60	38.7	5	Short Rest		Ah Sue, R.	2016	9	196.1	10.2	9	203.3	14.1	Moderate Rest			Study	Year	total 1	Mean 1	SD 1	total 2	Mean 2	SD 2	Rest Intervals
Bauer, Pascal	2019	Bauer, Pascal 2019	60	38.26	5.22	60	39.46	4.89	Short Rest		Scott, S. L.	2004	19	248.57	17.14	19	248.57	17.14	Moderate Rest			Nickerson, B. S.	2018	29	1.85	0.08	29	1.83	0.09	Short Rest
Moir, G. L.	2011	Moir, G. L. 2011	11	25	2	11	25	3	Short Rest		Ah Sue, R.	2016	9	199.9	10.3	9	207.1	13.3	Long Rest			Nickerson, B. S.	2018	29	1.85	0.08	29	1.85	0.1	Short Rest
Yuan, Z.	2023	Yuan, Z. 2023	22	53.43	6.52	22	51.89	5.95	Short Rest		Ah Sue, R.	2016	9	199.6	11.8	9	202.6	13.5	Long Rest			Crewther, B. T.	2011	20	1.93	0.07	20	1.96	0.06	Short Rest
Yuan, Z.	2023	Yuan, Z. 2023	22	54.57	6.44	22	51.13	5.51	Short Rest		Ah Sue, R.	2016	9	200.7	9.6	9	205.2	13.4	Long Rest			Crewther, B. T.	2011	20	1.93	0.07	20	1.95	0.1	Short Rest
Yuan, Z.	2023	Yuan, Z. 2023	22	54.49	5.66	22	50.92	6.00	Short Rest		Evetovich, T. K.	2015	20	93.7	11	20	95.9	11.5	Long Rest			Lim, J. J.	2013	16	1.77	0.06	16	1.75	0.05	Short Rest
Yuan, Z.	2023	Yuan, Z. 2023	22	54.43	6.78	22	50.26	6.12	Short Rest													Sañudo, B.	2020	20	1.92	0.14	20	1.87	0.14	Short Rest
Shi, J.	2024	Shi, J.2024	13	49.81	7.55	13	51.7	7.17	Short Rest													Piper, A. D.	2020	15	1.93	0.11	15	1.91	0.09	Short Rest
Lin Shi	2023	Lin Shi2023	13	51.7	4.96	13	52	4.53	Moderate Rest													Piper, A. D.	2020	15	1.93	0.11	15	1.89	0.08	Short Rest
Bauer, Pascal	2019	Bauer, Pascal 2019	60	38.15	5	60	39.13	5.33	Moderate Rest													Nickerson, B. S.	2018	12	3.19	0.14	12	3.19	0.16	Short Rest
Bauer, Pascal	2019	Bauer, Pascal 2019	60	37.93	5.22	60	38.48	5.22	Moderate Rest													Nickerson, B. S.	2018	12	3.19	0.14	12	3.2	0.16	Short Rest
Yuan, Z.	2023	Yuan, Z. 2023	22	53.43	6.52	22	54.88	7.12	Long Rest													Lim, J. J.	2013	12	2.97	0.05	12	2.94	0.06	Short Rest
Yuan, Z.	2023	Yuan, Z. 2023	22	53.43	6.52	22	53.98	7.45	Long Rest		Study	Year	total 1	Mean 1	SD 1	total 2	Mean 2	SD 2	Rest Intervals			Piper, A. D.	2020	13	3.23	0.18	13	3.22	0.18	Short Rest
Yuan, Z.	2023	Yuan, Z. 2023	22	53.43	6.52	22	53.79	7.09	Long Rest		Lin Shi	2023	13	51.7	4.96	13	51.99	4.74	Short Rest			Piper, A. D.	2020	13	3.23	0.18	13	3.19	0.14	Short Rest
Yuan, Z.	2023	Yuan, Z. 2023	22	54.57	6.44	22	55.11	6.65	Long Rest		Lin Shi	2023	13	51.7	4.96	13	52.15	4.95	Short Rest			Lim, J. J.	2013	12	4.09	0.06	12	4.06	0.08	Short Rest
Yuan, Z.	2023	Yuan, Z. 2023	22	54.57	6.44	22	54.66	6.22	Long Rest		Bauer, Pascal	2019	60	38.26	4.78	60	38.7	5	Short Rest			Nickerson, B. S.	2018	29	1.85	0.08	29	1.84	0.1	Moderate Rest
Yuan, Z.	2023	Yuan, Z.2023	22	54.57	6.44	22	54.08	6.96	Long Rest		Bauer, Pascal	2019	60	38.26	5.22	60	39.46	4.89	Short Rest			Nickerson, B. S.	2018	12	3.19	0.14	12	3.2	0.17	Moderate Rest
Yuan, Z.	2023	Yuan, Z. 2023	22	54.49	5.66	22	55.49	6.81	Long Rest		Moir, G. L.	2011	11	25	2	11	25	3	Short Rest			Seitz, L. B.	2014	13	3.28	0.11	13	3.21	0.12	Moderate Rest
Yuan, Z.	2023	Yuan, Z. 2023	22	54.49	5.66	22	54.59	6.93	Long Rest		Yuan, Z.	2023	22	53.43	6.52	22	51.89	5.95	Short Rest			Carbone, L.	2020	11	1.84	0.17	11	1.88	0.19	Long Rest
Yuan, Z.	2023	Yuan, Z. 2023	22	54.49	5.66	22	53.81	6.41	Long Rest		Yuan, Z.	2023	22	54.57	6.44	22	51.13	5.51	Short Rest			Crewther, B. T.	2011	20	1.93	0.07	20	1.95	0.09	Long Rest
Yuan, Z.	2023	Yuan, Z. 2023	22	54.43	6.78	22	55.32	6.52	Long Rest		Yuan, Z.	2023	22	54.49	5.66	22	50.92	6.00	Short Rest			Crewther, B. T.	2011	20	1.93	0.07	20	1.96	0.09	Long Rest
Yuan, Z.	2023	Yuan, Z. 2023	22	54.43	6.78	22	54.74	7.02	Long Rest		Yuan, Z.	2023	22	54.43	6.78	22	50.26	6.12	Short Rest			Crewther, B. T.	2011	20	1.93	0.07	20	1.97	0.08	Long Rest
Yuan, Z.	2023	Yuan, Z. 2023	22	54.43	6.78	22	54.31	6.25	Long Rest		Shi, J.	2024	13	49.81	7.55	13	51.7	7.17	Short Rest			Bielitzki, R.	2021	11	1.96	0.26	11	1.96	0.25	Long Rest
Shi, J.	2024	Shi, J.2024	13	49.81	7.55	13	53.21	7.54	Long Rest		Lin Shi	2023	13	51.7	4.96	13	52	4.53	Moderate Rest			Bevan, H. R.	2010	14	1.83	0.08	14	1.79	0.08	Long Rest
Shi, J.	2024	Shi, J.2024	13	49.81	7.55	13	52.08	7.92	Long Rest		Bauer, Pascal	2019	60	38.15	5	60	39.13	5.33	Moderate Rest			Piper, A. D.	2020	15	1.93	0.11	15	2	0.11	Long Rest
Shi, J.	2024	Shi, J.2024	13	49.81	7.55	13	52.08	7.92	Long Rest		Bauer, Pascal	2019	60	37.93	5.22	60	38.48	5.22	Moderate Rest			Piper, A. D.	2020	15	1.93	0.11	15	1.9	0.1	Long Rest
											Yuan, Z.	2023	22	53.43	6.52	22	54.88	7.12	Long Rest			Piper, A. D.	2020	15	1.93	0.11	15	1.9	0.11	Long Rest
2.1.1.2 no-Asia											Yuan, Z.	2023	22	53.43	6.52	22	53.98	7.45	Long Rest			Nickerson, B. S.	2018	12	3.19	0.14	12	3.2	0.17	Long Rest
		Short recovery intervals									Yuan, Z.	2023	22	53.43	6.52	22	53.79	7.09	Long Rest			Piper, A. D.	2020	13	3.23	0.18	13	3.19	0.19	Long Rest
			Pre			Post					Yuan, Z.	2023	22	54.57	6.44	22	55.11	6.65	Long Rest			Piper, A. D.	2020	13	3.23	0.18	13	3.2	0.23	Long Rest
Study	Year	StudyYear	total 1	Mean 1	SD 1	total 2	Mean 2	SD 2	Rest Intervals		Yuan, Z.	2023	22	54.57	6.44	22	54.66	6.22	Long Rest			Piper, A. D.	2020	13	3.23	0.18	13	3.19	0.19	Long Rest
Atalag,O.	2021	Atalag,O. 2021	19	43.63	11.17	19	43.45	11.24	Short Rest		Yuan, Z.	2023	22	54.57	6.44	22	54.08	6.96	Long Rest			Piper, A. D.	2020	13	3.23	0.18	13	3.2	0.23	Long Rest
Krzysztofik, M.	2023	Krzysztofik, M. 2023	16	37.89	3.51	16	37.46	3.15	Short Rest		Yuan, Z.	2023	22	54.49	5.66	22	55.49	6.81	Long Rest
Krzysztofik, M.	2023	Krzysztofik, M. 2023	15	41.12	4.54	15	41.85	5.06	Short Rest		Yuan, Z.	2023	22	54.49	5.66	22	54.59	6.93	Long Rest
Krzysztofik, M.	2023	Krzysztofik, M. 2023	15	41.12	4.54	15	41.45	4.24	Short Rest		Yuan, Z.	2023	22	54.49	5.66	22	53.81	6.41	Long Rest
Chen, L. L.	2024	Chen, L. L. 2024	18	42.38	6.35	18	41.27	6.67	Short Rest		Yuan, Z.	2023	22	54.43	6.78	22	55.32	6.52	Long Rest
Chen, L. L.	2024	Chen, L. L. 2024	18	42.38	6.35	18	41.83	5.63	Short Rest		Yuan, Z.	2023	22	54.43	6.78	22	54.74	7.02	Long Rest
Urbanski, R.	2023	Urbanski, R. 2023	12	34.1	3.2	12	35.9	4	Short Rest		Yuan, Z.	2023	22	54.43	6.78	22	54.31	6.25	Long Rest
Gergely, P.	2024	Gergely, P. 2024	29	36.2	4.8	29	34.3	5.0	Short Rest		Shi, J.	2024	13	49.81	7.55	13	53.21	7.54	Long Rest
Gergely, P.	2024	Gergely, P. 2024	29	30.4	4.7	29	28.6	4.7	Short Rest		Shi, J.	2024	13	49.81	7.55	13	52.08	7.92	Long Rest
Crewther, B. T.	2011	Crewther, B. T. 2011	9	47.56	6.03	9	46.06	4.64	Short Rest		Shi, J.	2024	13	49.81	7.55	13	52.08	7.92	Long Rest
Crewther, B. T.	2011	Crewther, B. T. 2011	9	47.56	6.03	9	49.45	5.52	Short Rest
Faller, J. M.	2023	Faller, J. M. 2023	14	45.40	4.72	14	46.21	4.94	Short Rest
Fletcher, I. M.	2013	Fletcher, I. M. 2013	16	59.9	16.5	16	63	17.1	Short Rest
Lowery, R. P.	2012	Lowery, R. P.2012	13	50.03	2.36	13	42.98	2.07	Short Rest
Lowery, R. P.	2012	Lowery, R. P. 2012	13	50.03	2.36	13	49.07	2.21	Short Rest
Lowery, R. P.	2012	Lowery, R. P. 2012	13	50.03	2.36	13	53.22	2.63	Short Rest
Heynen, R.	2024	Heynen, R. 2024	16	51.8	5.1	16	48.7	2.6	Short Rest
McCann, M. R.	2010	McCann, M. R. 2010	16	52.84	12.8	16	53.98	11.63	Short Rest
Pálinkás, G.	2024	Pálinkás, G. 2024	29	36.2	4.8	29	34.3	5	Short Rest
Pálinkás, G.	2024	Pálinkás, G. 2024	29	30.4	4.7	29	28.6	4.7	Short Rest
Jirovska, R.	2023	Jirovska, R. 2023	13	36.07	1.48	13	36.79	1.48	Short Rest
Jirovska, R.	2023	Jirovska, R. 2023	13	36.07	1.48	13	37.42	1.61	Short Rest
Marin, D. P.	2021	Marin, D. P. 2021	9	41.5	4.2	9	39.7	4.7	Short Rest
Marin, D. P.	2021	Marin, D. P. 2021	9	41.5	4.2	9	42	3.6	Short Rest
Marin, D. P.	2021	Marin, D. P. 2021	9	41.5	4.2	9	41.8	3.6	Short Rest
Sañudo, B.	2020	Sañudo, B. 2020	28	35	5	28	36	4	Short Rest
Montalvo, S.	2021	Montalvo, S. 2021	14	34.09	8.43	14	36.68	8.56	Short Rest
Nibali, M. L.	2015	Nibali, M. L.2015	8	43.9	10	8	43.1	10	Short Rest
Nickerson, B. S.	2019	Nickerson, B. S. 2019	12	54.24	6.87	12	56.19	7.16	Short Rest
Nickerson, B. S.	2019	Nickerson, B. S. 2019	12	54.24	6.87	12	56.76	7.49	Short Rest
Piper, A. D.	2020	Piper, A. D. 2020	13	66.77	9.34	13	66.07	10.28	Short Rest
Piper, A. D.	2020	Piper, A. D. 2020	13	66.77	9.34	13	68.32	9.51	Short Rest
Mina, M. A.	2019	Mina, M. A. 2019	15	35.6	1.74	15	36.47	1.46	Short Rest
Mina, M. A.	2019	Mina, M. A. 2019	15	35.6	1.74	15	37.07	1.63	Short Rest
Yen Yeh, T.	2024	Yen Yeh, T. 2024	17	36.5	6	17	32.4	5.3	Short Rest
Yen Yeh, T.	2024	Yen Yeh, T. 2024	17	36.5	6	17	32.8	6.1	Short Rest
Yen Yeh, T.	2024	Yen Yeh, T. 2024	17	36.5	6	17	33.1	6.1	Short Rest
Krzysztofik, M.	2023	Krzysztofik, M. 2023	16	37.89	3.51	16	37.37	2.81	Moderate Rest
Krzysztofik, M.	2023	Krzysztofik, M. 2023	15	41.12	4.54	15	41.45	4.47	Moderate Rest
Khamoui, A. V.	2009	Khamoui, A. V. 2009	16	44.73	7.07	16	44.36	6.67	Moderate Rest
Esformes, J. I.	2013	Esformes, J. I. 2013	27	36.6	4	27	41	4	Moderate Rest
McCann, M. R.	2010	McCann, M. R.2010	16	52.48	12.48	16	53.16	12.78	Moderate Rest
Hughes, J. D.	2016	Hughes, J. D. 2016	16	34.1	2.9	16	35.1	3.4	Moderate Rest
Kolinger, D.	2024	Kolinger, D. 2024	12	40.7	3.41	12	40.6	4.14	Moderate Rest
Marin, D. P.	2021	Marin, D. P. 2021	9	41.5	4.2	9	41.9	4.5	Moderate Rest
Nickerson, B. S.	2019	Nickerson, B. S. 2019	12	54.24	6.87	12	56.91	7.26	Moderate Rest
Scott, S. L.	2004	Scott, S. L. 2004	19	55.93	6.78	19	56.6	6.7	Moderate Rest
Yen Yeh, T.	2024	Yen Yeh, T. 2024	17	36.5	6	17	33.5	6.2	Moderate Rest
Krzysztofik, M.	2023	Krzysztofik, M. 2023	16	37.89	3.51	16	38.42	3.07	Long Rest
Atalaǧ, O.	2020	Atalaǧ, O. 2020	17	59.42	17.57	17	59.85	18.87	Long Rest
Krzysztofik, M.	2023	Krzysztofik, M. 2023	15	41.12	4.54	15	40.83	4.4	Long Rest
Krzysztofik, M.	2023	Krzysztofik, M. 2023	15	41.12	4.54	15	40.69	4.14	Long Rest
Chen, L. L.	2024	Chen, L. L. 2024	18	42.38	6.35	18	42.14	5.64	Long Rest
Chen, L. L.	2024	Chen, L. L. 2024	18	42.38	6.35	18	41.27	6.27	Long Rest
Chen, L. L.	2024	Chen, L. L. 2024	18	42.38	6.35	18	41.83	6.58	Long Rest
Chen, L. L.	2024	Chen, L. L. 2024	18	42.38	6.35	18	40.87	5.64	Long Rest
Crewther, B. T.	2011	Crewther, B. T. 2011	9	47.56	6.03	9	49.32	4.4	Long Rest
Crewther, B. T.	2011	Crewther, B. T. 2011	9	47.56	6.03	9	49.07	4.27	Long Rest
Crewther, B. T.	2011	Crewther, B. T. 2011	9	47.56	6.03	9	46.31	6.03	Long Rest
Lowery, R. P.	2012	Lowery, R. P. 2012	13	50.03	2.36	13	53.63	2.49	Long Rest
Lowery, R. P.	2012	Lowery, R. P. 2012	13	50.03	2.36	13	53.07	2.49	Long Rest
Heynen, R.	2024	Heynen, R. 2024	16	51.8	5.1	16	54.8	3	Long Rest
Jirovska, R.	2023	Jirovska, R. 2023	13	36.07	1.48	13	35.69	1.52	Long Rest
Jirovska, R.	2023	Jirovska, R. 2023	13	36.07	1.48	13	35.22	1.61	Long Rest
Marin, D. P.	2021	Marin, D. P. 2021	9	41.5	4.2	9	41.9	4.5	Long Rest
Nibali, M. L.	2015	Nibali, M. L.2015	8	43.3	10	8	40	10	Long Rest
Nibali, M. L.	2015	Nibali, M. L.2015	8	42.1	10	8	43	10	Long Rest
Nickerson, B. S.	2019	Nickerson, B. S. 2019	12	54.24	6.87	12	57.04	7.38	Long Rest
Piper, A. D.	2020	Piper, A. D. 2020	13	66.77	9.34	13	70.05	10.28	Long Rest
Piper, A. D.	2020	Piper, A. D. 2020	13	66.77	9.34	13	67.8	12.1	Long Rest
Piper, A. D.	2020	Piper, A. D. 2020	13	66.77	9.34	13	67.54	11.14	Long Rest
Piper, A. D.	2020	Piper, A. D. 2020	13	66.77	9.34	13	67.89	10.03	Long Rest
Mina, M. A.	2019	Mina, M. A. 2019	15	35.6	1.74	15	36.52	1.9	Long Rest
Mina, M. A.	2019	Mina, M. A. 2019	15	35.6	1.74	15	37.12	1.68	Long Rest
Villalon-Gasch, L.	2020	Villalon-Gasch, L. 2020	11	31.35	4.28	11	34.08	3.98	Long Rest

## Sheet: Subgroups of strength levels
2.2 Subgroups of strength levels
2.2.1 Vertical jump											2.2.2 Horizontal jump											2.2.3 Sprint
2.2.1.1 High level											2.2.2.1 High level											2.2.3.1 High level
														Pre			Post								Pre			Post
			Pre			Post					Study	Year		total 1	Mean 1	SD 1	total 2	Mean 2	SD 2			Study	Year		total 1	Mean 1	SD 1	total 2	Mean 2	SD 2
Study	Year	Study	total 1	Mean 1	SD 1	total 2	Mean 2	SD 2	Rest Intervals
Atalag,O.	2021	Atalag,O. 2021	19	43.63	11.17	19	43.45	11.24	Short Rest		2.2.2.2 Low level											2.2.3.2 Low level
Suchomel, T. J.	2016	Suchomel, T. J. 2016	8	32.39	3.87	8	33.48	2.65	Short Rest		moderate recovery intervals											Short recovery intervals
Suchomel, T. J.	2016	Suchomel, T. J. 2016	8	32.39	3.87	8	33.83	3.91	Short Rest					Pre			Post								Pre			Post
Suchomel, T. J.	2016	Suchomel, T. J. 2016	8	32.39	3.87	8	34.57	4	Short Rest		Study	Year	Study	total 1	Mean 1	SD 1	total 2	Mean 2	SD 2	Rest Intervals		Study	Year	Study	total 1	Mean 1	SD 1	total 2	Mean 2	SD 2	Rest Intervals
Suchomel, T. J.	2016	Suchomel, T. J. 2016	8	32.39	3.87	8	34.35	3.04	Short Rest		Sue, R. A.	2016	Sue, R. A. 2016	9	191.4	10.1	9	200.5	13.9	Short Rest		Nickerson, B. S.	2018	Nickerson, B. S.2018	29	1.85	0.08	12	1.83	0.09	Short Rest
Suchomel, T. J.	2016	Suchomel, T. J. 2016	8	32.39	3.87	8	34.09	3.65	Short Rest		Urbanski, R.	2023	Urbanski, R. 2023	12	230	14	12	234	11	Moderate Rest		Nickerson, B. S.	2018	Nickerson, B. S.2018	29	1.85	0.08	12	1.85	0.1	Short Rest
Esformes, J. I. 2013	2013	Esformes, J. I. 20132013	27	36.6	4	27	41	4	Moderate Rest		Sue, R. A.	2016	Sue, R. A. 2016	9	196.1	10.2	9	203.3	14.1	Moderate Rest		Crewther, B. T.	2011	Crewther, B. T. 2011	20	1.93	0.07	9	1.96	0.06	Short Rest
Scott, S. L.	2004	Scott, S. L. 2004	19	55.93	6.78	19	56.6	6.7	Moderate Rest		Sue, R. A.	2016	Sue, R. A. 2016	9	199.9	10.3	9	207.1	13.3	Long Rest		Crewther, B. T.	2011	Crewther, B. T. 2011	20	1.93	0.07	9	1.95	0.1	Short Rest
Suchomel, T. J.	2016	Suchomel, T. J. 2016	8	32.39	3.87	8	34.04	4	Moderate Rest		Sue, R. A.	2016	Sue, R. A. 2016	9	199.6	11.8	9	202.6	13.5	Long Rest		Lim, J. J.	2013	Lim, J. J. 2013	16	1.77	0.06	12	1.75	0.05	Short Rest
Suchomel, T. J.	2016	Suchomel, T. J. 2016	8	32.39	3.87	8	34.26	3.22	Moderate Rest		Sue, R. A.	2016	Sue, R. A. 2016	9	200.7	9.6	9	205.2	13.4	Long Rest		Piper, A. D.	2020	Piper, A. D. 2020	15	1.93	0.11	13	1.91	0.09	Short Rest
Suchomel, T. J.	2016	Suchomel, T. J. 2016	8	32.39	3.87	8	34.35	3.39	Moderate Rest													Piper, A. D.	2020	Piper, A. D. 2020	15	1.93	0.11	13	1.89	0.08	Short Rest
Suchomel, T. J.	2016	Suchomel, T. J. 2016	8	32.39	3.87	8	33.09	4.3	Long Rest													Nickerson, B. S.	2018	Nickerson, B. S.2018	12	3.19	0.14	12	3.19	0.16	Short Rest
Suchomel, T. J.	2016	Suchomel, T. J. 2016	8	32.39	3.87	8	32.96	3.08	Long Rest													Nickerson, B. S.	2018	Nickerson, B. S.2018	12	3.19	0.14	12	3.2	0.16	Short Rest
Suchomel, T. J.	2016	Suchomel, T. J. 2016	8	32.39	3.87	8	33.57	3.17	Long Rest													Lim, J. J.	2013	Lim, J. J. 2013	12	2.97	0.05	12	2.94	0.06	Short Rest
																						Piper, A. D.	2020	Piper, A. D. 2020	13	3.23	0.18	13	3.22	18	Short Rest
2.2.1.2 Low level																						Piper, A. D.	2020	Piper, A. D. 2020	13	3.23	0.18	13	3.19	0.14	Short Rest
Short recovery intervals																						Lim, J. J.	2013	Lim, J. J. 2013	12	4.09	0.06	12	4.06	0.08	Short Rest
			Pre			Post																Nickerson, B. S.	2018	Nickerson, B. S.2018	29	1.85	0.08	12	1.84	0.1	Moderate Rest
Study	Year	StudyYear	total 1	Mean 1	SD 1	total 2	Mean 2	SD 2	Rest Intervals													Nickerson, B. S.	2018	Nickerson, B. S.2018	12	3.19	0.14	12	3.2	0.17	Moderate Rest
Lin Shi	2023	Lin Shi2023	13	51.7	4.96	13	51.99	4.74	Short Rest													Carbone, L.	2020	Carbone, L. 2020	11	1.84	0.17	17	1.88	0.19	Long Rest
Lin Shi	2023	Lin Shi2023	13	51.7	4.96	13	52.15	4.95	Short Rest													Crewther, B. T.	2011	Crewther, B. T. 2011	20	1.93	0.07	9	1.95	0.09	Long Rest
Bauer, Pascal	2019	Bauer, Pascal 2019	60	38.26	4.89	60	36.96	4.78	Short Rest													Crewther, B. T.	2011	Crewther, B. T. 2011	20	1.93	0.07	9	1.96	0.09	Long Rest
Bauer, Pascal	2019	Bauer, Pascal 2019	60	38.26	4.78	60	38.7	5	Short Rest													Crewther, B. T.	2011	Crewther, B. T. 2011	20	1.93	0.07	9	1.97	0.08	Long Rest
Bauer, Pascal	2019	Bauer, Pascal 2019	60	38.26	5.22	60	39.46	4.89	Short Rest													Bielitzki, R.	2021	Bielitzki, R. 2021	11	1.96	0.26	18	1.96	0.25	Long Rest
Krzysztofik, M.	2023	Krzysztofik, M. 2023	16	37.89	3.51	16	37.46	3.15	Short Rest													Piper, A. D.	2020	Piper, A. D. 2020	15	1.93	0.11	13	2	0.11	Long Rest
Krzysztofik, M.	2023	Krzysztofik, M. 2023	15	41.12	4.54	15	41.85	5.06	Short Rest													Piper, A. D.	2020	Piper, A. D. 2020	15	1.93	0.11	13	1.9	0.1	Long Rest
Krzysztofik, M.	2023	Krzysztofik, M. 2023	15	41.12	4.54	15	41.45	4.24	Short Rest													Piper, A. D.	2020	Piper, A. D. 2020	15	1.93	0.11	13	1.9	0.11	Long Rest
Chen, L. L.	2024	Chen, L. L. 2024	18	42.38	6.35	18	41.27	6.67	Short Rest													Nickerson, B. S.	2018	Nickerson, B. S.2018	12	3.19	0.14	12	3.2	0.17	Long Rest
Chen, L. L.	2024	Chen, L. L. 2024	18	42.38	6.35	18	41.83	5.63	Short Rest													Piper, A. D.	2020	Piper, A. D. 2020	13	3.23	0.18	13	3.19	0.19	Long Rest
Moir, G. L. 2011	2011	Moir, G. L. 20112011	11	25	2	11	25	3	Short Rest													Piper, A. D.	2020	Piper, A. D. 2020	13	3.23	0.18	13	3.2	0.23	Long Rest
Urbanski, R.	2023	Urbanski, R. 2023	12	34.1	3.2	12	35.9	4	Short Rest													Piper, A. D.	2020	Piper, A. D. 2020	13	3.23	0.18	13	3.19	0.19	Long Rest
Gergely, P.	2024	Gergely, P. 2024	29	36.2	4.8	29	34.3	5.0	Short Rest													Piper, A. D.	2020	Piper, A. D. 2020	13	3.23	0.18	13	3.2	0.23	Long Rest
Gergely, P.	2024	Gergely, P. 2024	29	30.4	4.7	29	28.6	4.7	Short Rest
Yuan, Z.	2023	Yuan, Z. 2023	22	53.43	6.52	22	51.89	5.95	Short Rest
Yuan, Z.	2023	Yuan, Z. 2023	22	53.43	6.52	22	55.03	7.40	Short Rest
Yuan, Z. 2023	2023	Yuan, Z. 20232023	22	54.57	6.44	22	51.13	5.51	Short Rest
Yuan, Z. 2023	2023	Yuan, Z. 20232023	22	54.57	6.44	22	55.12	6.74	Short Rest
Yuan, Z.	2023	Yuan, Z. 2023	22	54.49	5.66	22	50.92	6.00	Short Rest
Yuan, Z.	2023	Yuan, Z. 2023	22	54.49	5.66	22	55.75	6.70	Short Rest
Yuan, Z.	2023	Yuan, Z. 2023	22	54.43	6.78	22	50.26	6.12	Short Rest
Yuan, Z.	2023	Yuan, Z. 2023	22	54.43	6.78	22	55.77	6.45	Short Rest
Crewther, B. T.	2011	Crewther, B. T. 2011	9	47.56	6.03	9	46.06	4.64	Short Rest
Crewther, B. T.	2011	Crewther, B. T. 2011	9	47.56	6.03	9	49.45	5.52	Short Rest
Lowery, R. P. 2012	2012	Lowery, R. P. 20122012	13	50.03	2.36	13	42.98	2.07	Short Rest
Lowery, R. P. 2012	2012	Lowery, R. P. 20122012	13	50.03	2.36	13	49.07	2.21	Short Rest
Lowery, R. P. 2012	2012	Lowery, R. P. 20122012	13	50.03	2.36	13	53.22	2.63	Short Rest
Heynen, R.	2024	Heynen, R. 2024	16	51.8	5.1	16	48.7	2.6	Short Rest
McCann, M. R.	2010	McCann, M. R. 2010	16	52.84	12.8	16	53.98	11.63	Short Rest
Hornikel, B.	2023	Hornikel, B. 2023	13	35	6	13	30	5	Short Rest
Pálinkás, G.	2024	Pálinkás, G. 2024	29	36.2	4.8	29	34.3	5	Short Rest
Pálinkás, G.	2024	Pálinkás, G. 2024	29	30.4	4.7	29	28.6	4.7	Short Rest
Jirovska, R.	2023	Jirovska, R. 2023	13	36.07	1.48	13	36.79	1.48	Short Rest
Jirovska, R.	2023	Jirovska, R. 2023	13	36.07	1.48	13	37.42	1.61	Short Rest
Marin, D. P.	2021	Marin, D. P. 2021	9	41.5	4.2	9	39.7	4.7	Short Rest
Marin, D. P.	2021	Marin, D. P. 2021	9	41.5	4.2	9	42	3.6	Short Rest
Marin, D. P.	2021	Marin, D. P. 2021	9	41.5	4.2	9	41.8	3.6	Short Rest
Sañudo, B.	2020	Sañudo, B. 2020	28	35	5	28	36	4	Short Rest
Montalvo, S.	2021	Montalvo, S. 2021	14	34.09	8.43	14	36.68	8.56	Short Rest
Nibali, M. L.	2015	Nibali, M. L.2015	8	43.9	10	8	43.1	10	Short Rest
Nickerson, B. S.	2019	Nickerson, B. S. 2019	12	54.24	6.87	12	56.19	7.16	Short Rest
Nickerson, B. S.	2019	Nickerson, B. S. 2019	12	54.24	6.87	12	56.76	7.49	Short Rest
Piper, A. D.	2020	Piper, A. D. 2020	13	66.77	9.34	13	66.07	10.28	Short Rest
Piper, A. D.	2020	Piper, A. D. 2020	13	66.77	9.34	13	68.32	9.51	Short Rest
Shi, J.	2024	Shi, J.2024	13	49.81	7.55	13	51.7	7.17	Short Rest
Suchomel, T. J.	2016	Suchomel, T. J. 2016	8	32.04	4.21	8	30.57	3.09	Short Rest
Suchomel, T. J.	2016	Suchomel, T. J. 2016	8	32.04	4.21	8	31.35	2.96	Short Rest
Suchomel, T. J.	2016	Suchomel, T. J. 2016	8	32.04	4.21	8	33.09	5.44	Short Rest
Suchomel, T. J.	2016	Suchomel, T. J. 2016	8	32.04	4.21	8	31.65	4.13	Short Rest
Suchomel, T. J.	2016	Suchomel, T. J. 2016	8	32.04	4.21	8	32.17	3.6	Short Rest
Yen Yeh, T.	2024	Yen Yeh, T. 2024	17	36.5	6	17	32.4	5.3	Short Rest
Yen Yeh, T.	2024	Yen Yeh, T. 2024	17	36.5	6	17	32.8	6.1	Short Rest
Yen Yeh, T.	2024	Yen Yeh, T. 2024	17	36.5	6	17	33.1	6.1	Short Rest
Lin Shi	2023	Lin Shi2023	13	51.7	4.96	13	52	4.53	Moderate Rest
Bauer, Pascal	2019	Bauer, Pascal 2019	60	38.15	5	60	39.13	5.33	Moderate Rest
Bauer, Pascal	2019	Bauer, Pascal 2019	60	37.93	5.22	60	38.48	5.22	Moderate Rest
Krzysztofik, M.	2023	Krzysztofik, M. 2023	16	37.89	3.51	16	37.37	2.81	Moderate Rest
Krzysztofik, M.	2023	Krzysztofik, M. 2023	15	41.12	4.54	15	41.45	4.47	Moderate Rest
Khamoui, A. V.	2009	Khamoui, A. V. 2009	16	44.73	7.07	16	44.36	6.67	Moderate Rest
Hughes, J. D.	2016	Hughes, J. D. 2016	16	34.1	2.9	16	35.1	3.4	Moderate Rest
Kolinger, D.	2024	Kolinger, D. 2024	12	40.7	3.41	12	40.6	4.14	Moderate Rest
Marin, D. P.	2021	Marin, D. P. 2021	9	41.5	4.2	9	41.9	4.5	Moderate Rest
Nickerson, B. S.	2019	Nickerson, B. S. 2019	12	54.24	6.87	12	56.91	7.26	Moderate Rest
Suchomel, T. J.	2016	Suchomel, T. J. 2016	8	32.04	4.21	8	32.61	4.71	Moderate Rest
Suchomel, T. J.	2016	Suchomel, T. J. 2016	8	32.04	4.21	8	32.87	4.48	Moderate Rest
Suchomel, T. J.	2016	Suchomel, T. J. 2016	8	32.04	4.21	8	32.39	4.61	Moderate Rest
Yen Yeh, T.	2024	Yen Yeh, T. 2024	17	36.5	6	17	33.5	6.2	Moderate Rest
Bauer, Pascal	2019	Bauer, Pascal 2019	60	37.83	5.21	60	38.04	5.33	Long Rest
Bauer, Pascal	2019	Bauer, Pascal 2019	60	37.5	5.43	60	37.5	5.54	Long Rest
Krzysztofik, M.	2023	Krzysztofik, M. 2023	16	37.89	3.51	16	38.42	3.07	Long Rest
Krzysztofik, M.	2023	Krzysztofik, M. 2023	15	41.12	4.54	15	40.83	4.4	Long Rest
Krzysztofik, M.	2023	Krzysztofik, M. 2023	15	41.12	4.54	15	40.69	4.14	Long Rest
Chen, L. L.	2024	Chen, L. L. 2024	18	42.38	6.35	18	42.14	5.64	Long Rest
Chen, L. L.	2024	Chen, L. L. 2024	18	42.38	6.35	18	41.27	6.27	Long Rest
Chen, L. L.	2024	Chen, L. L. 2024	18	42.38	6.35	18	41.83	6.58	Long Rest
Chen, L. L.	2024	Chen, L. L. 2024	18	42.38	6.35	18	40.87	5.64	Long Rest
Yuan, Z.	2023	Yuan, Z. 2023	22	53.43	6.52	22	54.88	7.12	Long Rest
Yuan, Z.	2023	Yuan, Z. 2023	22	53.43	6.52	22	53.98	7.45	Long Rest
Yuan, Z.	2023	Yuan, Z. 2023	22	53.43	6.52	22	53.79	7.09	Long Rest
Yuan, Z. 2023	2023	Yuan, Z. 20232023	22	54.57	6.44	22	55.11	6.65	Long Rest
Yuan, Z. 2023	2023	Yuan, Z. 20232023	22	54.57	6.44	22	54.66	6.22	Long Rest
Yuan, Z. 2023	2023	Yuan, Z. 20232023	22	54.57	6.44	22	54.08	6.96	Long Rest
Yuan, Z.	2023	Yuan, Z. 2023	22	54.49	5.66	22	55.49	6.81	Long Rest
Yuan, Z.	2023	Yuan, Z. 2023	22	54.49	5.66	22	54.59	6.93	Long Rest
Yuan, Z.	2023	Yuan, Z. 2023	22	54.49	5.66	22	53.81	6.41	Long Rest
Yuan, Z.	2023	Yuan, Z. 2023	22	54.43	6.78	22	55.32	6.52	Long Rest
Yuan, Z.	2023	Yuan, Z. 2023	22	54.43	6.78	22	54.74	7.02	Long Rest
Yuan, Z.	2023	Yuan, Z. 2023	22	54.43	6.78	22	54.31	6.25	Long Rest
Crewther, B. T.	2011	Crewther, B. T. 2011	9	47.56	6.03	9	49.32	4.4	Long Rest
Crewther, B. T.	2011	Crewther, B. T. 2011	9	47.56	6.03	9	49.07	4.27	Long Rest
Crewther, B. T.	2011	Crewther, B. T. 2011	9	47.56	6.03	9	46.31	6.03	Long Rest
Lowery, R. P. 2012	2012	Lowery, R. P. 20122012	13	50.03	2.36	13	53.63	2.49	Long Rest
Lowery, R. P. 2012	2012	Lowery, R. P. 20122012	13	50.03	2.36	13	49.07	2.49	Long Rest
Heynen, R.	2024	Heynen, R. 2024	16	51.8	5.1	16	54.8	3	Long Rest
Jirovska, R.	2023	Jirovska, R. 2023	13	36.07	1.48	13	35.69	1.52	Long Rest
Jirovska, R.	2023	Jirovska, R. 2023	13	36.07	1.48	13	35.22	1.61	Long Rest
Marin, D. P.	2021	Marin, D. P. 2021	9	41.5	4.2	9	41.9	4.5	Long Rest
Nibali, M. L.	2015	Nibali, M. L.2015	8	43.3	10	8	40	10	Long Rest
Nibali, M. L.2015	2015	Nibali, M. L.20152015	8	42.1	10	8	43	10	Long Rest
Nickerson, B. S.	2019	Nickerson, B. S. 2019	12	54.24	6.87	12	57.04	7.38	Long Rest
Piper, A. D.	2020	Piper, A. D. 2020	13	66.77	9.34	13	70.05	10.28	Long Rest
Piper, A. D.	2020	Piper, A. D. 2020	13	66.77	9.34	13	67.8	12.1	Long Rest
Piper, A. D.	2020	Piper, A. D. 2020	13	66.77	9.34	13	67.54	11.14	Long Rest
Piper, A. D.	2020	Piper, A. D. 2020	13	66.77	9.34	13	67.89	10.03	Long Rest
Shi, J.	2024	Shi, J.2024	13	49.81	7.55	13	53.21	7.54	Long Rest
Shi, J.	2024	Shi, J.2024	13	49.81	7.55	13	52.08	7.92	Long Rest
Shi, J.	2024	Shi, J.2024	13	49.81	7.55	13	52.08	7.92	Long Rest
Suchomel, T. J.	2016	Suchomel, T. J. 2016	8	32.04	4.21	8	31.7	3.35	Long Rest
Suchomel, T. J.	2016	Suchomel, T. J. 2016	8	32.04	4.21	8	31.78	3.56	Long Rest
Suchomel, T. J.	2016	Suchomel, T. J. 2016	8	32.04	4.21	8	32.91	5.13	Long Rest

## Sheet: Gender subgroups
2.3 Gender subgroups
2.1.1 Vertical jump											2.1. Horizontal jump									2.1.3 Sprint
2.2.1.1 Male											2.2.2.1 Male									2.2.3.1 Male
Short recovery intervals																				Short recovery intervals
			Pre			Post							Pre			Post							Pre			Post
Study	Year	Study	total 1	Mean 1	SD 1	total 2	Mean 2	SD 2	Rest Intervals		Study	Year	total 1	Mean 1	SD 1	total 2	Mean 2	SD 2		Study	Year	Study	total 1	Mean 1	SD 1	total 2	Mean 2	SD 2	Rest Intervals
Lin Shi	2023	Lin Shi2023	13	51.7	4.96	13	51.99	4.74	Short Rest											Nickerson, B. S.	2018	Nickerson, B. S.2018	29	1.85	0.08	29	1.83	0.09	Short Rest
Lin Shi	2023	Lin Shi2023	13	51.7	4.96	13	52.15	4.95	Short Rest		2.2.2.1 Female									Nickerson, B. S.	2018	Nickerson, B. S.2018	29	1.85	0.08	29	1.85	0.1	Short Rest
Bauer, Pascal	2019	Bauer, Pascal 2019	60	38.26	4.89	60	36.96	4.78	Short Rest		Short recovery intervals									Crewther, B. T.	2011	Crewther, B. T. 2011	20	1.93	0.07	20	1.96	0.06	Short Rest
Bauer, Pascal	2019	Bauer, Pascal 2019	60	38.26	4.78	60	38.7	5	Short Rest				Pre			Post				Crewther, B. T.	2011	Crewther, B. T. 2011	20	1.93	0.07	20	1.95	0.1	Short Rest
Bauer, Pascal	2019	Bauer, Pascal 2019	60	38.26	5.22	60	39.46	4.89	Short Rest		Study	Year	total 1	Mean 1	SD 1	total 2	Mean 2	SD 2		Lim, J. J.	2013	Lim, J. J. 2013	16	1.77	0.06	16	1.75	0.05	Short Rest
Krzysztofik, M.	2023	Krzysztofik, M. 2023	16	37.89	3.51	16	37.46	3.15	Short Rest											Sañudo, B.	2020	Sañudo, B. 2020	20	1.92	0.14	20	1.87	0.14	Short Rest
Krzysztofik, M.	2023	Krzysztofik, M. 2023	15	41.12	4.54	15	41.85	5.06	Short Rest											Piper, A. D.	2020	Piper, A. D. 2020	15	1.93	0.11	15	1.91	0.09	Short Rest
Krzysztofik, M.	2023	Krzysztofik, M. 2023	15	41.12	4.54	15	41.45	4.24	Short Rest											Piper, A. D.	2020	Piper, A. D. 2020	15	1.93	0.11	15	1.89	0.08	Short Rest
Chen, L. L.	2024	Chen, L. L. 2024	18	42.38	6.35	18	41.27	6.67	Short Rest											Nickerson, B. S.	2018	Nickerson, B. S.2018	12	3.19	0.14	29	3.19	0.16	Short Rest
Chen, L. L.	2024	Chen, L. L. 2024	18	42.38	6.35	18	41.83	5.63	Short Rest											Nickerson, B. S.	2018	Nickerson, B. S.2018	12	3.19	0.14	29	3.2	0.16	Short Rest
Gergely, P.	2024	Gergely, P. 2024	29	36.2	4.8	29	34.3	5.0	Short Rest											Lim, J. J.	2013	Lim, J. J. 2013	12	2.97	0.05	16	2.94	0.06	Short Rest
Yuan, Z.	2023	Yuan, Z. 2023	22	53.43	6.52	22	51.89	5.95	Short Rest											Piper, A. D.	2020	Piper, A. D. 2020	13	3.23	0.18	15	3.22	0.18	Short Rest
Yuan, Z.	2023	Yuan, Z. 2023	22	53.43	6.52	22	55.03	7.40	Short Rest											Piper, A. D.	2020	Piper, A. D. 2020	13	3.23	0.18	15	3.19	0.14	Short Rest
Yuan, Z. 2023	2023	Yuan, Z. 20232023	22	54.57	6.44	22	51.13	5.51	Short Rest											Nickerson, B. S.	2018	Nickerson, B. S.2018	29	1.85	0.08	29	1.84	0.1	Moderate Rest
Yuan, Z. 2023	2023	Yuan, Z. 20232023	22	54.57	6.44	22	55.12	6.74	Short Rest											Nickerson, B. S.	2018	Nickerson, B. S.2018	12	3.19	0.14	29	3.2	0.17	Moderate Rest
Yuan, Z.	2023	Yuan, Z. 2023	22	54.49	5.66	22	50.92	6.00	Short Rest											Carbone, L.	2020	Carbone, L. 2020	11	1.84	0.17	11	1.88	0.19	Long Rest
Yuan, Z.	2023	Yuan, Z. 2023	22	54.49	5.66	22	55.75	6.70	Short Rest											Crewther, B. T.	2011	Crewther, B. T. 2011	20	1.93	0.07	20	1.95	0.09	Long Rest
Yuan, Z.	2023	Yuan, Z. 2023	22	54.43	6.78	22	50.26	6.12	Short Rest											Crewther, B. T.	2011	Crewther, B. T. 2011	20	1.93	0.07	20	1.96	0.09	Long Rest
Yuan, Z.	2023	Yuan, Z. 2023	22	54.43	6.78	22	55.77	6.45	Short Rest											Crewther, B. T.	2011	Crewther, B. T. 2011	20	1.93	0.07	20	1.97	0.08	Long Rest
Crewther, B. T.	2011	Crewther, B. T. 2011	9	47.56	6.03	9	46.06	4.64	Short Rest											Bielitzki, R.	2021	Bielitzki, R. 2021	11	1.96	0.26	11	1.96	0.25	Long Rest
Crewther, B. T.	2011	Crewther, B. T. 2011	9	47.56	6.03	9	49.45	5.52	Short Rest											Bevan, H. R.	2010	Bevan, H. R. 2010	14	1.83	0.08	14	1.79	0.08	Long Rest
Fletcher, I. M.	2013	Fletcher, I. M. 2013	16	59.9	16.5	16	63	17.1	Short Rest											Piper, A. D.	2020	Piper, A. D. 2020	15	1.93	0.11	15	2	0.11	Long Rest
Lowery, R. P. 2012	2012	Lowery, R. P. 20122012	13	50.03	2.36	13	42.98	2.07	Short Rest											Piper, A. D.	2020	Piper, A. D. 2020	15	1.93	0.11	15	1.9	0.1	Long Rest
Lowery, R. P. 2012	2012	Lowery, R. P. 20122012	13	50.03	2.36	13	49.07	2.21	Short Rest											Piper, A. D.	2020	Piper, A. D. 2020	15	1.93	0.11	15	1.9	0.11	Long Rest
Lowery, R. P. 2012	2012	Lowery, R. P. 20122012	13	50.03	2.36	13	53.22	2.63	Short Rest											Nickerson, B. S.	2018	Nickerson, B. S.2018	12	3.19	0.14	29	3.2	0.17	Long Rest
Pálinkás, G.	2024	Pálinkás, G. 2024	29	36.2	4.8	29	34.3	5	Short Rest											Piper, A. D.	2020	Piper, A. D. 2020	13	3.23	0.18	15	3.19	0.19	Long Rest
Pálinkás, G.	2024	Pálinkás, G. 2024	29	30.4	4.7	29	28.6	4.7	Short Rest											Piper, A. D.	2020	Piper, A. D. 2020	13	3.23	0.18	15	3.2	0.23	Long Rest
Jirovska, R.	2023	Jirovska, R. 2023	13	36.07	1.48	13	36.79	1.48	Short Rest											Piper, A. D.	2020	Piper, A. D. 2020	13	3.23	0.18	15	3.19	0.19	Long Rest
Jirovska, R.	2023	Jirovska, R. 2023	13	36.07	1.48	13	37.42	1.61	Short Rest											Piper, A. D.	2020	Piper, A. D. 2020	13	3.23	0.18	15	3.2	0.23	Long Rest
Marin, D. P.	2021	Marin, D. P. 2021	9	41.5	4.2	9	39.7	4.7	Short Rest											Lim, J. J.	2013	Lim, J. J. 2013	12	4.09	0.06	16	4.06	0.08	Long Rest
Marin, D. P.	2021	Marin, D. P. 2021	9	41.5	4.2	9	42	3.6	Short Rest
Marin, D. P.	2021	Marin, D. P. 2021	9	41.5	4.2	9	41.8	3.6	Short Rest
Sañudo, B.	2020	Sañudo, B. 2020	28	35	5	28	36	4	Short Rest
Nibali, M. L.	2015	Nibali, M. L.2015	8	43.9	10	8	43.1	10	Short Rest
Nickerson, B. S.	2019	Nickerson, B. S. 2019	12	54.24	6.87	12	56.19	7.16	Short Rest
Nickerson, B. S.	2019	Nickerson, B. S. 2019	12	54.24	6.87	12	56.76	7.49	Short Rest
Piper, A. D.	2020	Piper, A. D. 2020	13	66.77	9.34	13	66.07	10.28	Short Rest
Piper, A. D.	2020	Piper, A. D. 2020	13	66.77	9.34	13	68.32	9.51	Short Rest
Shi, J.	2024	Shi, J.2024	13	49.81	7.55	13	51.7	7.17	Short Rest
Suchomel, T. J.	2016	Suchomel, T. J. 2016	8	32.04	4.21	8	30.57	3.09	Short Rest
Suchomel, T. J.	2016	Suchomel, T. J. 2016	8	32.04	4.21	8	31.35	2.96	Short Rest
Suchomel, T. J.	2016	Suchomel, T. J. 2016	8	32.04	4.21	8	33.09	5.44	Short Rest
Suchomel, T. J.	2016	Suchomel, T. J. 2016	8	32.04	4.21	8	31.65	4.13	Short Rest
Suchomel, T. J.	2016	Suchomel, T. J. 2016	8	32.04	4.21	8	32.17	3.6	Short Rest
Suchomel, T. J.	2016	Suchomel, T. J. 2016	8	32.39	3.87	8	33.48	2.65	Short Rest
Suchomel, T. J.	2016	Suchomel, T. J. 2016	8	32.39	3.87	8	33.83	3.91	Short Rest
Suchomel, T. J.	2016	Suchomel, T. J. 2016	8	32.39	3.87	8	34.57	4	Short Rest
Suchomel, T. J.	2016	Suchomel, T. J. 2016	8	32.39	3.87	8	34.35	3.04	Short Rest
Suchomel, T. J.	2016	Suchomel, T. J. 2016	8	32.39	3.87	8	34.09	3.65	Short Rest
Yen Yeh, T.	2024	Yen Yeh, T. 2024	17	36.5	6	17	32.4	5.3	Short Rest
Yen Yeh, T.	2024	Yen Yeh, T. 2024	17	36.5	6	17	32.8	6.1	Short Rest
Yen Yeh, T.	2024	Yen Yeh, T. 2024	17	36.5	6	17	33.1	6.1	Short Rest
Lin Shi	2023	Lin Shi2023	13	51.7	4.96	13	52	4.53	Moderate Rest
Bauer, Pascal	2019	Bauer, Pascal 2019	60	38.15	5	60	39.13	5.33	Moderate Rest
Bauer, Pascal	2019	Bauer, Pascal 2019	60	37.93	5.22	60	38.48	5.22	Moderate Rest
Krzysztofik, M.	2023	Krzysztofik, M. 2023	16	37.89	3.51	16	37.37	2.81	Moderate Rest
Krzysztofik, M.	2023	Krzysztofik, M. 2023	15	41.12	4.54	15	41.45	4.47	Moderate Rest
Khamoui, A. V.	2009	Khamoui, A. V. 2009	16	44.73	7.07	16	44.36	6.67	Moderate Rest
Esformes, J. I. 2013	2013	Esformes, J. I. 20132013	27	36.6	4	27	41	4	Moderate Rest
Hughes, J. D.	2016	Hughes, J. D. 2016	16	34.1	2.9	16	35.1	3.4	Moderate Rest
Kolinger, D.	2024	Kolinger, D. 2024	12	40.7	3.41	12	40.6	4.14	Moderate Rest
Marin, D. P.	2021	Marin, D. P. 2021	9	41.5	4.2	9	41.9	4.5	Moderate Rest
Nickerson, B. S.	2019	Nickerson, B. S. 2019	12	54.24	6.87	12	56.91	7.26	Moderate Rest
Scott, S. L.	2004	Scott, S. L. 2004	19	55.93	6.78	19	56.6	6.7	Moderate Rest
Suchomel, T. J.	2016	Suchomel, T. J. 2016	8	32.04	4.21	8	32.61	4.71	Moderate Rest
Suchomel, T. J.	2016	Suchomel, T. J. 2016	8	32.04	4.21	8	32.87	4.48	Moderate Rest
Suchomel, T. J.	2016	Suchomel, T. J. 2016	8	32.04	4.21	8	32.39	4.61	Moderate Rest
Suchomel, T. J.	2016	Suchomel, T. J. 2016	8	32.39	3.87	8	34.04	4	Moderate Rest
Suchomel, T. J.	2016	Suchomel, T. J. 2016	8	32.39	3.87	8	34.26	3.22	Moderate Rest
Suchomel, T. J.	2016	Suchomel, T. J. 2016	8	32.39	3.87	8	34.35	3.39	Moderate Rest
Yen Yeh, T.	2024	Yen Yeh, T. 2024	17	36.5	6	17	33.5	6.2	Moderate Rest
Lin Shi	2023	Lin Shi2023	13	51.7	4.96	13	51.25	4.44	Long Rest
Bauer, Pascal	2019	Bauer, Pascal 2019	60	37.83	5.21	60	38.04	5.33	Long Rest
Bauer, Pascal	2019	Bauer, Pascal 2019	60	37.5	5.43	60	37.5	5.54	Long Rest
Krzysztofik, M.	2023	Krzysztofik, M. 2023	16	37.89	3.51	16	38.42	3.07	Long Rest
Krzysztofik, M.	2023	Krzysztofik, M. 2023	15	41.12	4.54	15	40.83	4.4	Long Rest
Krzysztofik, M.	2023	Krzysztofik, M. 2023	15	41.12	4.54	15	40.69	4.14	Long Rest
Chen, L. L.	2024	Chen, L. L. 2024	18	42.38	6.35	18	42.14	5.64	Long Rest
Chen, L. L.	2024	Chen, L. L. 2024	18	42.38	6.35	18	41.27	6.27	Long Rest
Chen, L. L.	2024	Chen, L. L. 2024	18	42.38	6.35	18	41.83	6.58	Long Rest
Chen, L. L.	2024	Chen, L. L. 2024	18	42.38	6.35	18	40.87	5.64	Long Rest
Yuan, Z.	2023	Yuan, Z. 2023	22	53.43	6.52	22	54.88	7.12	Long Rest
Yuan, Z.	2023	Yuan, Z. 2023	22	53.43	6.52	22	53.98	7.45	Long Rest
Yuan, Z.	2023	Yuan, Z. 2023	22	53.43	6.52	22	53.79	7.09	Long Rest
Yuan, Z.	2023	Yuan, Z. 2023	22	54.57	6.44	22	55.11	6.65	Long Rest
Yuan, Z.	2023	Yuan, Z. 2023	22	54.57	6.44	22	54.66	6.22	Long Rest
Yuan, Z.	2023	Yuan, Z. 2023	22	54.57	6.44	22	54.08	6.96	Long Rest
Yuan, Z.	2023	Yuan, Z. 2023	22	54.49	5.66	22	55.49	6.81	Long Rest
Yuan, Z.	2023	Yuan, Z. 2023	22	54.49	5.66	22	54.59	6.93	Long Rest
Yuan, Z.	2023	Yuan, Z. 2023	22	54.49	5.66	22	53.81	6.41	Long Rest
Yuan, Z.	2023	Yuan, Z. 2023	22	54.43	6.78	22	55.32	6.52	Long Rest
Yuan, Z.	2023	Yuan, Z. 2023	22	54.43	6.78	22	54.74	7.02	Long Rest
Yuan, Z.	2023	Yuan, Z. 2023	22	54.43	6.78	22	54.31	6.25	Long Rest
Crewther, B. T.	2011	Crewther, B. T. 2011	9	47.56	6.03	9	49.32	4.4	Long Rest
Crewther, B. T.	2011	Crewther, B. T. 2011	9	47.56	6.03	9	49.07	4.27	Long Rest
Crewther, B. T.	2011	Crewther, B. T. 2011	9	47.56	6.03	9	46.31	6.03	Long Rest
Lowery, R. P. 2012	2012	Lowery, R. P. 20122012	13	50.03	2.36	13	53.63	2.49	Long Rest
Lowery, R. P.	2012	Lowery, R. P. 2012	13	50.03	2.36	13	49.07	2.49	Long Rest
Jirovska, R.	2023	Jirovska, R. 2023	13	36.07	1.48	13	35.69	1.52	Long Rest
Jirovska, R.	2023	Jirovska, R. 2023	13	36.07	1.48	13	35.22	1.61	Long Rest
Nibali, M. L.	2015	Nibali, M. L.2015	8	43.3	10	8	40	10	Long Rest
Nibali, M. L.	2015	Nibali, M. L.2015	8	42.1	10	8	43	10	Long Rest
Nickerson, B. S.	2019	Nickerson, B. S. 2019	12	54.24	6.87	12	57.04	7.38	Long Rest
Piper, A. D.	2020	Piper, A. D. 2020	13	66.77	9.34	13	70.05	10.28	Long Rest
Piper, A. D.	2020	Piper, A. D. 2020	13	66.77	9.34	13	67.8	12.1	Long Rest
Piper, A. D.	2020	Piper, A. D. 2020	13	66.77	9.34	13	67.54	11.14	Long Rest
Piper, A. D.	2020	Piper, A. D. 2020	13	66.77	9.34	13	67.89	10.03	Long Rest
Shi, J.	2024	Shi, J.2024	13	49.81	7.55	13	53.21	7.54	Long Rest
Shi, J.	2024	Shi, J.2024	13	49.81	7.55	13	52.08	7.92	Long Rest
Shi, J.	2024	Shi, J.2024	13	49.81	7.55	13	52.08	7.92	Long Rest
Suchomel, T. J.	2016	Suchomel, T. J. 2016	8	32.04	4.21	8	31.7	3.35	Long Rest
Suchomel, T. J.	2016	Suchomel, T. J. 2016	8	32.04	4.21	8	31.78	3.56	Long Rest
Suchomel, T. J.	2016	Suchomel, T. J. 2016	8	32.04	4.21	8	32.91	5.13	Long Rest
Suchomel, T. J.	2016	Suchomel, T. J. 2016	8	32.39	3.87	8	33.09	4.3	Long Rest
Suchomel, T. J.	2016	Suchomel, T. J. 2016	8	32.39	3.87	8	32.96	3.08	Long Rest
Suchomel, T. J.	2016	Suchomel, T. J. 2016	8	32.39	3.87	8	33.57	3.17	Long Rest
2.2.1.1 Female
Short recovery intervals
				Pre			Post
Study	Year	total 1	Mean 1	SD 1	total 2	Mean 2	SD 2
Moir, G. L. 2011	2011	11	25	2	11	25	3	Short Rest
Gergely, P.	2024	29	30.4	4.7	29	28.6	4.7	Short Rest
Heynen, R.	2024	16	51.8	5.1	16	48.7	2.6	Short Rest
Heynen, R.	2024	16	51.8	5.1	16	54.8	3	Long Rest
