# Supplementary material for: Personalized warm-up strategies for adult athletes: a meta-analysis based on athletic level, gender, and region
Source: Front Physiol. 2025 Dec 4;16:1706583. doi: 10.3389/fphys.2025.1706583 (PMC12711518; doi:10.3389/fphys.2025.1706583)
Supplement: Supplementary file 2 [file Table3.xlsx]

## Sheet: 修改首篇重塑25.9
Authors	Year	Title	Reasons for Inclusion and Exclusion
Actrn	2024	The effect of blood flow restriction exercise on pain perception	The topic is irrelevant.
Ah Sue, R., K. J. Adams and M. DeBeliso	2016	Optimal Timing for Post-Activation Potentiation in Women Collegiate Volleyball Players	Included in the analysis	B	The intervention methods are inconsistent.
Akgül, M. S., D. I. Tohanean, N. Akcay, L. I. Paun, T. Çetin, H. S. Uysal and C. I. Alexe	2024	Effects of Different Intensities of Post-Activation Performance Enhancement Protocols on Repeated Sprint Ability in Male Soccer Players: A Randomized Crossover Trial	No corresponding indicators	C	Non-acute experiment
Alonso-Aubin, D. A., J. Hernández-Lougedo, A. Cavero-Haro and I. Martínez-Guardado	2024	Acute Effect of Fixed vs. Self-Selected Rest Interval Between Sets on Physiological and Performance-Related Responses	Data missing	D	No corresponding indicators
Anders, J. P. V., W. J. Kraemer, R. U. Newton, E. M. Post, L. K. Caldwell, M. K. Beeler, W. H. DuPont, E. R. Martini, J. S. Volek, K. Häkkinen, C. M. Maresh and S. M. Hayes	2021	Acute Effects of High-intensity Resistance Exercise on Cognitive Function	The intervention methods are inconsistent.	E	The full text cannot be obtained.
Andrews, T. R., T. Mackey, T. A. Inkrott, S. R. Murray, I. E. Clark and R. W. Pettitt	2011	Effect of hang cleans or squats paired with countermovement vertical jumps on vertical displacement	The topic is irrelevant.	F	Review literature
Apanukul, S. and C. Sanpasitt	2021	The Acute Effects on Rate of Force Development and Vertical Jump Performance Induced by Various Contrast Training Methods in Varsity Basketball Players	Data missing	G	Data missing
Atalaǧ, O., C. Kurt, A. Huebner, M. Galimba and J. K. Uson	2021	Is complex training superior to drop jumps or back squats for eliciting a post activation potentiation enhancement response?	The intervention methods are inconsistent.	H	Repeated literature
Atalağ, O., C. Kurt, E. Solyomvari, J. Sands and C. Cline	2020	Postactivation potentiation effects of Back Squat and Barbell Hip Thrust exercise on vertical jump and sprinting performance	Included in the analysis	I	Included in the analysis
Aytac, T., F. Esatbeyoglu and A. Kin-Isler	2024	Post-activation performance enhancement on change of direction speed: Effects of heavy back-squat exercise	The intervention methods are inconsistent.
Baruah, J., A. Kharel, M. Hina, H. I. Ceylan, M. Raul-Ioan and R. K. Thapa	2024	Acute Effects of Squat and Ballistic Jump Exercises on Judo-Specific Performance, Handgrip Strength, and Perceived Exertion in Young Male Judokas	The intervention methods are inconsistent.
Bauer, P., P. Sansone, B. Mitter, B. Makivic, L. B. Seitz and H. Tschan	2019	Acute Effects of Back Squats on Countermovement Jump Performance Across Multiple Sets of a Contrast Training Protocol in Resistance-Trained Men	Included in the analysis
Bevan, H. R., D. J. Cunningham, E. P. Tooley, N. J. Owen, C. J. Cook and L. P. Kilduff	2010	Influence of postactivation potentiation on sprinting performance in professional rugby players	Included in the analysis
Bielitzki, R., D. Hamacher and A. Zech	2021	Does one heavy load back squat set lead to postactivation performance enhancement of three-point explosion and sprint in third division American football players?	Included in the analysis
Birch, E. W., T. L. Robinson, D. J. Oranchuk and M. C. Nelson	2017	NEITHER SUPRA-MAXIMAL RACK-SQUATS NOR MODERATELY LOADED JUMP-SQUATS ELICIT POSTACTIVATION POTENTIATION IN NCAA DIVISION II VOLLEYBALL AND AMERICAN FOOTBALL PLAYERS	No corresponding indicators
Blazevich, A. J. and N. Babault	2019	Post-activation Potentiation Versus Post-activation Performance Enhancement in Humans: Historical Perspective, Underlying Mechanisms, and Current Issues	The intervention methods are inconsistent.
Botton, C. E., M. C. T. Gama, C. B. T. Oliveira, F. D. A. de Oliveira and C. M. Brusco	2025	Post-activation performance enhancement, is this strategy recommended to increase the strength training volume? A systematic review	The topic is irrelevant.
Boyd, D. A., N. Donald and T. G. Balshaw	2014	Comparison of acute countermovement jump responses after functional isometric and dynamic half squats	Included in the analysis
Bullock, N. and P. Comfort	2011	An investigation into the acute effects of depth jumps on maximal strength performance	The intervention methods are inconsistent.
Byrne, P. J., J. A. Moody, S. M. Cooper and S. Kinsella	2021	Acute Effects of "Composite" Training on Neuromuscular and Fast Stretch-Shortening Cycle Drop Jump Performance in Hurling Players	The full text cannot be obtained.
Çabuk, S. and I. Ince	2025	The Acute Effects Of Hip Thrust and Glute Bridge Exercises With Different Loads on Sprint Performance and Horizontal Force-Velocity Profile in Adolescent Soccer Players: A Post-Activation Performance Enhancement Approach	The full text cannot be obtained.
Cameron, M., C. L. Camic, S. Doberstein, J. L. Erickson and A. R. Jagim	2018	The acute effects of a multi-ingredient preworkout supplement on resting energy expenditure and exercise performance in recreationally active females	Data missing
Cameron, M., C. L. Camic, S. Doberstein, J. L. Erickson and A. R. Jagim	2018	The acute effects of a multi-ingredient pre-workout supplement on resting energy expenditure and exercise performance in recreationally active females	Data missing
Carbone, L., M. Garzón, I. Chulvi-Medrano, D. A. Bonilla, D. A. Alonso, J. Benítez-Porres, J. L. Petro and S. Vargas-Molina	2020	Effects of heavy barbell hip thrust vs back squat on subsequent sprint performance in rugby players	Included in the analysis
Cazás-Moreno, V. L., K. C. Snyman, J. J. Tufano and L. E. Brown	2021	The influence of rest intervals following low-load countermovement jumps in athletes	The full text cannot be obtained.
Chen, L. L., J. Lim, R. K. Thapa and H. Smk	2024	Effects of Deadlift vs. Back Squat as Post-activation Performance Enhancement Protocols on Vertical Jump Performance of Competitive Male Basketball Players	Included in the analysis
Chen, X., W. Zhang, J. He, D. Li, H. Xie, Y. Zhou and J. Sun	2023	Meta-analysis of the intermittent time of post-activation potentiation enhancement on sprint ability	Review literature
Chen, Y., Q. Su, J. Yang, G. Li, S. Zhang, Y. Lv and L. Yu	2023	Effects of rest interval and training intensity on jumping performance: a systematic review and meta-analysis investigating post-activation performance enhancement	Review literature
Chiu, L. Z. F., A. C. Fry, L. W. Weiss, B. K. Schilling, L. E. Brown and S. L. Smith	2003	Postactivation Potentiation Response in Athletic and Recreationally Trained Individuals	The full text cannot be obtained.
Cleary, C. J. and S. B. Cook	2020	Postactivation Potentiation in Blood Flow-Restricted Complex Training	The full text cannot be obtained.
Cleary, C. J. and S. B. Cook	2020	Postactivation Potentiation in Blood Flow--Restricted Complex Training	No corresponding indicators
Comyns, T. M., A. J. Harrison, L. Hennessy and R. L. Jensen	2007	Identifying the optimal resistive load for complex training in male rugby players	No corresponding indicators
Comyns, T. M., A. J. Harrison and L. K. Hennessy	2010	Effect of squatting on sprinting performance and repeated exposure to complex training in male rugby players	Included in the analysis
Conrado de Freitas, M., F. E. Rossi, L. A. Colognesi, J. de Oliveira, N. E. Zanchi, F. S. Lira, J. M. Cholewa and L. A. Gobbo	2021	Postactivation Potentiation Improves Acute Resistance Exercise Performance and Muscular Force in Trained Men	No corresponding indicators
Cormier, P., T. T. Freitas, I. Loturco, A. Turner, A. Virgile, G. G. Haff, A. J. Blazevich, D. Agar-Newman, M. Henneberry, D. G. Baker, M. McGuigan, P. E. Alcaraz and C. Bishop	2022	Within Session Exercise Sequencing During Programming for Complex Training: Historical Perspectives, Terminology, and Training Considerations	No corresponding indicators
Cormier, P., T. T. Freitas, J. A. Rubio-Arias and P. E. Alcaraz	2020	Complex and Contrast Training: Does Strength and Power Training Sequence Affect Performance-Based Adaptations in Team Sports? A Systematic Review and Meta-analysis	Review literature
Corrêa Neto, V. G., D. D. N. Silva, A. Palma, F. de Oliveira, J. L. Vingren, P. H. Marchetti, J. da Silva Novaes and E. R. Monteiro	2024	Comparison Between Traditional and Alternated Resistance Exercises on Blood Pressure, Acute Neuromuscular Responses, and Rating of Perceived Exertion in Recreationally Resistance-Trained Men	No corresponding indicators
Crewther, B. T., L. P. Kilduff, C. J. Cook, M. K. Middleton, P. J. Bunce and G. Z. Yang	2011	The acute potentiating effects of back squats on athlete performance	The topic is irrelevant.
Crum, A. J., N. Kawamori, M. H. Stone and G. G. Haff	2012	The acute effects of moderately loaded concentric-only quarter squats on vertical jump performance	Included in the analysis
de Lima-Júnior, D., P. Gantois, F. Y. Nakamura, S. M. Marcora, G. R. Batista, S. Bartolomei, M. E. C. Elisa Caputo Ferreira and L. Fortes	2024	Mental fatigue impairs the number of repetitions to muscular failure in the half back-squat exercise for low- and mid- but not high-intensity resistance exercise	Data missing
de Oliveira, J. J., R. Verlengia, C. G. R. Barbosa, M. A. G. Sindorf, G. L. da Rocha, C. R. Lopes and A. H. Crisp	2019	Effects of post-activation potentiation and carbohydrate mouth rinse on repeated sprint ability	The topic is irrelevant.
Degrange, T. D., W. A. Jackson, T. D. Williams, R. R. Rogers, M. R. Marshall and C. G. Ballmann	2019	Acute Caffeine Ingestion Increases Velocity and Power in Upper and Lower Body Free-Weight Resistance Exercises	The full text cannot be obtained.
Dinsdale, A. J. and A. Bissas	2021	Eliciting postactivation potentiation with hang cleans depends on the recovery duration and the individual’s 1 repetition maximum strength	Data missing
Dinsdale, A. J. and A. Bissas	2021	Eliciting Postactivation Potentiation With Hang Cleans Depends on the Recovery Duration and the Individual's 1 Repetition Maximum Strength	Data missing
do Carmo, E. C., E. O. De Souza, H. Roschel, R. Kobal, H. Ramos, S. Gil and V. Tricoli	2021	Self-selected Rest Interval Improves Vertical Jump Postactivation Potentiation	Included in the analysis
Downey, R. J., D. A. Deprez and P. D. Chilibeck	2022	Effects of Postactivation Potentiation on Maximal Vertical Jump Performance After a Conditioning Contraction in Upper-Body and Lower-Body Muscle Groups	The full text cannot be obtained.
Duncan, M. J., G. Thurgood and S. W. Oxford	2014	Effect of heavy back squats on repeated sprint performance in trained men	No corresponding indicators
Eken, Ö., E. Mainer-Pardos, F. H. Yagin, I. Eken, P. Prieto-González and H. Nobari	2022	Motoric performance variation from morning to evening: 80% intensity post-activation potentiation protocol impacts performance and its diurnal amplitude in basketball players	No corresponding indicators
Ercan Kose, D., T. AkşIt, Z. I. Akyildiz, B. Erman, M. Z. Özkol and F. Vural	2023	The acute effects of different percentages of blood flow restrictions on all-out back squat exercise	The full text cannot be obtained.
Esformes, J. I. and T. M. Bampouras	2013	Effect of back squat depth on lower-body postactivation potentiation	Included in the analysis
Evetovich, T. K., D. S. Conley and P. F. McCawley	2015	Postactivation potentiation enhances upper- and lower-body athletic performance in collegiate male and female athletes	Included in the analysis
Evetovich, T. K., D. S. Conley and P. F. McCawley	2015	Postactivation potentiation enhances upperand lower-body athletic performance in collegiate male and female athletes	Included in the analysis
Faller, J. M., B. Thompson, S. Sotir and S. Ives	2023	The Acute Impacts of Resistance Training Performed with and without Blood Flow Restriction on Lower Body Muscular Power	Included in the analysis
Fernández-Galván, L. M., P. Prieto-González, J. Sánchez-Infante, P. Jiménez-Reyes and A. Casado	2022	The Post-Activation Potentiation Effects on Sprinting Abilities in Junior Tennis Players	The full text cannot be obtained.
Filip-Stachnik, A., M. Spieszny, L. Stanisz and M. Krzysztofik	2022	Does caffeine ingestion affect the lower-body post-activation performance enhancement in female volleyball players?	The intervention methods are inconsistent.
Fletcher, I. M.	2013	An investigation into the effect of a preperformance strategy on jump performance	Included in the analysis
Fletcher, I. M.	2013	An investigation into the effect of a pre-performance strategy on jump performance	Included in the analysis
Fonseca, F. S., B. D. D. Costa, M. E. C. Ferreira, S. Paes, D. de Lima, W. Kassiano, E. S. Cyrino, P. Gantois and L. S. Fortes	2020	Acute effects of equated volume -load resistance training leading to muscular failure versus non -failure on neuromuscular performance	No corresponding indicators
Fonseca, F. S., B. D. V. Costa, M. E. C. Ferreira, S. Paes, D. de Lima-Junior, W. Kassiano, E. S. Cyrino, P. Gantois and L. S. Fortes	2020	Acute effects of equated volume-load resistance training leading to muscular failure versus non-failure on neuromuscular performance	The intervention methods are inconsistent.
Fonseca, I. C. S., V. M. Cruz, M. Fonseca, R. A. D. Silva, C. B. Simões, P. L. C. Gomes and M. D. M. Drummond	2023	Pre-workout supplementation of capsaicin does not increase resistance training performance in a multiexercise protocol in trained men	The intervention methods are inconsistent.
Formiglio, E., A. Patti, E. Fernández-Peña, V. Giustino, D. S. S. Vicari, A. Tamassia and M. Gervasi	2024	The effects of multiple factors on post-activation potentiation and performance enhancement: a narrative review	The intervention methods are inconsistent.
Fortes, L. S., M. Mazini-Filho, D. Lima-Júnior, D. G. S. Machado, M. R. Albuquerque, F. S. Fonseca and M. E. C. Ferreira	2021	Transcranial Stimulation Improves Volume and Perceived Exertion but does not Change Power	The full text cannot be obtained.
Gahreman, D., M. A. Moghadam, E. Hoseininejad, V. V. Valipour-Dehnou, J. D. Connor, K. Doma and M. Stone	2020	Postactivation potentiation effect of two lower body resistance exercises on repeated jump performance measures	The full text cannot be obtained.
Galpin, A. J., K. K. Malyszek, K. A. Davis, S. M. Record, L. E. Brown, J. W. Coburn, R. A. Harmon, J. M. Steele and A. D. Manolovitz	2015	Acute Effects of Elastic Bands on Kinetic Characteristics During the Deadlift at Moderate and Heavy Loads	The intervention methods are inconsistent.
Gantois, P., F. D. Fonseca, D. De Lima, M. D. Costa, B. D. D. Costa, E. S. Cyrino and L. D. Fortes	2021	Acute effects of muscle failure and training system (traditional vs. rest-pause) in resistance exercise on countermovement jump performance in trained adults	The topic is irrelevant.
Genç, S., E. Mancı, Ç. Güdücü and E. Günay	2024	Post-Activation Performance Enhancement (PAPE) interventions at different loads may enhance sprint performance in well-trained athletes	The topic is irrelevant.
Gergley, J. C.	2013	Acute effect of passive static stretching on lower-body strength in moderately trained men	The intervention methods are inconsistent.
Germic, A., A. Filipcic and A. Paravlic	2025	Potential Benefits of Postactivation Potentiation Protocols on Tennis Performance: A Systematic Review	Data missing
Girard, O., Y. Carbonnel, R. Candau and G. Millet	2009	Running versus strength-based warm-up: Acute effects on isometric knee extension function	The intervention methods are inconsistent.
Girman, J. C., M. T. Jones, T. D. Matthews and R. J. Wood	2014	Acute effects of a cluster-set protocol on hormonal, metabolic and performance measures in resistance-trained males	Review literature
Gomes, M. C., L. T. Lacerda, R. C. R. Diniz, I. H. F. Dos Santos, K. S. Rodrigues and F. V. Lima	2019	Acute effect of different exercises orders in the maximum number of repetitions in protocols realized with different repetition duration	Data missing
Gomes, W. A., L. E. Brown, E. G. Soares, J. J. da Silva, O. S. F. H. de, P. Serpa É, D. A. Corrêa, B. Vilela Junior Gde, C. R. Lopes and P. H. Marchetti	2015	Kinematic and sEMG Analysis of the Back Squat at Different Intensities With and Without Knee Wraps	The intervention methods are inconsistent.
Gomes, W. A., J. J. da Silva, E. G. Soares, E. P. Serpa, D. A. Corrêa, G. B. Vilela Junior, C. R. Lopes and P. H. Marchetti	2015	Acute effects on performance of the vertical jump after back squat with knee wraps	No corresponding indicators
González-Mohino, F., V. Rodrigo-Carranza, D. J. Santos-García, A. P. Turner and J. M. González-Ravé	2025	Acute effects of the sequence of concurrent high-intensity resistance and endurance exercises in recreational athletes	No corresponding indicators
Greenough, D. C.	2017	POST-ACTIVATION POTENTIATION INFLUENCE ON SPRINT ACCELERATION PERFORMANCE	No corresponding indicators
Grgic, J. and P. Mikulic	2017	Caffeine ingestion acutely enhances muscular strength and power but not muscular endurance in resistance-trained men	The intervention methods are inconsistent.
Griest, T. D., C. M. McCarthy, L. I. Rentería, K. G. P. Paterson, D. F. Eurich, G. R. Laskin and M. J. Ormsbee	2025	Supramaximal Walkouts Protect Against Performance Decrements Experienced in Repeated Sets of Back Squats	The intervention methods are inconsistent.
Günay, A. R., S. Genç, K. Salman and E. Günay	2023	The Effect of Post-activation Performance Enhancement of Coincidence Anticipation Timing in Basketball Players	The intervention methods are inconsistent.
Guo, W., M. Liang, J. Lin, R. Zhou, N. Zhao, F. J. Aidar, R. Oliveira and G. Badicu	2022	Time Duration of Post-Activation Performance Enhancement (PAPE) in Elite Male Sprinters with Different Strength Levels	No corresponding indicators
Guo, W. X., M. F. Liang, J. L. Lin, R. H. Zhou, N. N. Zhao, F. J. Aidar, R. Oliveira and G. Badicu	2023	Time Duration of Post-Activation Performance Enhancement (PAPE) in Elite Male Sprinters with Different Strength Levels	No corresponding indicators
Guo, W. X., S. H. Qu, Z. X. Kong and M. F. Liang	2018	Postactivation potentiation in skeletal muscle from the perspective of time domain characteristics	The intervention methods are inconsistent.
Gutiérrez-Flores, D., P. E. Alcaraz, P. Cormier, A. Martínez-Serrano and T. T. Freitas	2024	Do Activities Performed within the Intra-Contrast Rest Interval Affect Neuromuscular Performance during Complex-Contrast Training Protocols?	The intervention methods are inconsistent.
Hall, K. B., M. A. Immink, D. T. Martin, H. Bennett and R. G. Crowther	2024	Dose-Response Effect of an Inertia Flywheel Postactivation Performance Enhancement Protocol on Countermovement Jump Performance	No corresponding indicators
Hall, K. B., M. A. Immink, D. T. Martin, H. Bennett and R. G. Crowther	2024	Dose–Response Effect of an Inertia Flywheel Postactivation Performance Enhancement Protocol on Countermovement Jump Performance	No corresponding indicators
Healy, R. and T. M. Comyns	2017	The application of postactivation potentiation methods to improve sprint speed	No corresponding indicators
Hernandez-Martinez, J., I. Cid-Calfucura, P. Valdés-Badilla, E. Franchini, J. M. García-García and T. Herrera-Valenzuela	2024	Acute and Chronic Effects of Muscle Strength Training on Physical Fitness in Boxers: A Scoping Review	No corresponding indicators
Hester, G. M., Z. K. Pope, J. H. Sellers, R. M. Thiele and J. M. DeFreitas	2017	Potentiation: Effect of Ballistic and Heavy Exercise on Vertical Jump Performance	Included in the analysis
Heynen, R., M. Gross, T. Betschen and K. Hübner	2024	Post-Activation Performance Enhancement (PAPE) Increases Jumping Power in Elite Female Volleyball Athletes	Included in the analysis
Hickmott, L. M., S. J. Butcher and P. D. Chilibeck	2025	Conceptualizing a load and volume autoregulation integrated velocity model to minimize neuromuscular fatigue and maximize neuromuscular adaptations in resistance training	The intervention methods are inconsistent.
Hill, A. and C. Soon-Mi	2019	The Acute Enhancements of Different Squat Intensities on Vertical Jump Performances	The topic is irrelevant.
Hornikel, B., K. S. Saffold, M. R. Esco, J. A. Mota, M. V. Fedewa, S. A. Wind, T. L. Adams and L. J. Winchester	2023	Acute Responses to High-Intensity Back Squats with Bilateral Blood Flow Restriction	Included in the analysis
Houlton, L. J., J. A. Moody, T. M. Bampouras and J. I. Esformes	2024	Acute Effects of Intracontrast Rest After Back Squats on Vertical Jump Performance During Complex Training	The topic is irrelevant.
Huang, J. R., T. Hortobágyi, T. Dos Santos, Y. Shi, Y. L. Que, J. L. Lin, Y. Y. Su and W. Li	2024	Effects of direction specific exercise training on athletic performance: a systematic review and meta-analysis	Review literature
Huerta Ojeda, Á. and C. Jorquera-Aguilera	2024	Combined Impact of Creatine, Caffeine, and Variable Resistance on Repeated Sprint Ability in Young Soccer Players	Data missing
Hughes, J. D., R. G. Massiah and R. D. Clarke	2016	The Potentiating Effect of an Accentuated Eccentric Load on Countermovement Jump Performance	Included in the analysis
Ieronimo, J., A. R. Nelson and J. Zois	2017	THE EFFECT OF POST-ACTIVATION POTENTIATION ON TENNIS SERVE VELOCITY AND ACCURACY	Data missing
Iglesias-Soler, E., E. Carballeira, T. Sánchez-Otero, X. Mayo, A. Jiménez and M. L. Chapman	2012	Acute effects of distribution of rest between repetitions	The topic is irrelevant.
İpekoğlu, G., H. Sözen, T. Çetin, N. Apaydın, M. E. Çelik and H. A. Taşpınar	2024	Electromyographic responses during isometric contraction in post-activation potential protocol	Data missing
Irct20240918063088N	2024	The Ecute Effect of Transcranial Direct Current Stimulation (tDCS) of the Premotor Cortex and Post-Activation Potentiation (PAP) on Physiological, Functional, and Cognitive Parameters in Trained Women	The topic is irrelevant.
Ishak, A., F. Y. Wong, C. Beattie, E. Varamenti, R. Adhikari, C. Savoia, S. Cocking and S. A. Pullinger	2023	Post-activation Potentiation: Effect of Recovery Duration and Gender on Countermovement Jump, Agility, and Linear Speed in Team-Sport Athletes	The topic is irrelevant.
Ishida, A., C. D. Bazyler, D. G. Suarez, J. A. Slaton, J. B. White and M. H. Stone	2023	The difference between several neuromuscular tests for monitoring resistance-training induced fatigue	The intervention methods are inconsistent.
Jagim, A. R., T. A. Dominy, C. L. Camic, G. Wright, S. Doberstein, M. T. Jones and J. M. Oliver	2018	Acute Effects of the Elevation Training Mask on Strength Performance in Recreational Weight lifters	The intervention methods are inconsistent.
Jagim, A. R., M. T. Jones, G. A. Wright, C. St Antoine, A. Kovacs and J. M. Oliver	2016	The acute effects of multi-ingredient pre-workout ingestion on strength performance, lower body power, and anaerobic capacity	The intervention methods are inconsistent.
Jagim, A. R., J. Schuler, E. Szymanski, C. Khurelbaatar, M. Carpenter, J. B. Fields and M. T. Jones	2024	Acute Responses of Low-Load Resistance Exercise with Blood Flow Restriction	The intervention methods are inconsistent.
Jarosz, J., M. Drozd, D. Gawel, M. Wilk, J. Helbin and M. Krzysztofik	2025	Acute effects of isometric conditioning activity with different distribution contraction on countermovement jump performance in resistance trained participants	No corresponding indicators
Jarosz, J., D. Gawel, I. Socha, P. Ewertowska, M. Wilk, D. Lum and M. Krzysztofik	2025	Acute Effects of Isometric Conditioning Activity with Different Set Volumes on Countermovement Jump Performance in Highly Trained Male Volleyball Players	No corresponding indicators
Jirovska, R., A. D. Kay, T. Tsatalas, A. J. Van Enis, C. Kokkotis, G. Giakas and M. A. Mina	2023	The Influence of Unstable Load and Traditional Free-Weight Back Squat Exercise on Subsequent Countermovement Jump Performance	Included in the analysis
Jo, E., D. A. Judelson, L. E. Brown, J. W. Coburn and N. C. Dabbs	2010	Influence of recovery duration after a potentiating stimulus on muscular power in recreationally trained individuals	Data missing
Jones, T. W., A. Smith, L. S. Macnaughton and D. N. French	2016	STRENGTH AND CONDITIONING AND CONCURRENT TRAINING PRACTICES IN ELITE RUGBY UNION	The intervention methods are inconsistent.
Jorgensen, R. B., L. T. Pedersen, T. Nielsen, H. K. Egebæk and R. Jensen	2025	Delayed effects of heavy resistance or ballistic priming on sprint and agility in elite U19 football	The intervention methods are inconsistent.
Jurado-Castro, J. M., J. Campos-Perez, A. Ranchal-Sanchez, N. Durán-López and R. Domínguez	2022	Acute Effects of Beetroot Juice Supplements on Lower-Body Strength in Female Athletes: Double-Blind Crossover Randomized Trial	The intervention methods are inconsistent.
Kale, M., A. Özmusul and E. Heper	2019	Acute effects of isoinertial resistance application on sprint, vertical and horizontal jump performance	No corresponding indicators
Kalinowski, R., A. Pisz, D. Kolinger, M. Wilk, P. Šťastný and M. Krzysztofik	2022	Acute effects of combined isometric and plyometric conditioning activities on sports performance and tendon stiffness in female volleyball players	The intervention methods are inconsistent.
Kamiş, O., K. Keskin, C. Sofuoğlu and N. Akçay	2025	No acute differences in anaerobic performance following autoregulated vs non-autoregulated blood flow restricted resistance exercise	The intervention methods are inconsistent.
Khamoui, A. V., L. E. Brown, J. W. Coburn, D. A. Judelson, B. P. Uribe, D. Nguyen, T. Tran, A. D. Eurich and G. J. Noffal	2009	Effect of potentiating exercise volume on vertical jump parameters in recreationally trained men	Included in the analysis
Kolinger, D., P. Stastny, A. Pisz, M. Krzysztofik, M. Wilk, A. Tsoukos and G. C. Bogdanis	2024	High-Intensity Conditioning Activity Causes Localized Postactivation Performance Enhancement and Nonlocalized Performance Reduction	Included in the analysis
Kose, D. E., T. Aksit, Z. I. Akyildiz, B. Erman, M. Z. Ozkol and F. Vural	2023	The acute effects of different percentages of blood flow restrictions on all-out back exercise	Data missing
Kotikangas, J., S. Walker, S. Toivonen, H. Peltonen and K. Häkkinen	2022	Acute Neuromuscular and Hormonal Responses to Power, Strength, and Hypertrophic Protocols and Training Background	The intervention methods are inconsistent.
Kozlenia, D. and J. Domaradzki	2024	Potentiation with Overspeed for Jump Height Enhancement: An Analysis of Factors Distinguishing Responders from Non-Responders	No corresponding indicators
Koźlenia, D. and J. Domaradzki	2023	The effectiveness of isometric protocols using an external load or voluntary effort on jump height enhancement in trained females	The intervention methods are inconsistent.
Koźlenia, D. and J. Domaradzki	2023	Effects of post-activation protocols based on slow tempo bodyweight squat and isometric activity on vertical jump height enhancement in trained males: a randomized controlled trial	The intervention methods are inconsistent.
Koźlenia, D. and J. Domaradzki	2023	The sex effects on changes in jump performance following an isometric back squat conditioning activity in trained adults	No corresponding indicators
Koźlenia, D. and J. Domaradzki	2024	Postsubmaximal Isometric Full Squat Jump Potentiation in Trained Men	Data missing
Krčmár, M., B. Krčmárová, I. Bakaľár and J. Šimonek	2021	Acute Performance Enhancement Following Squats Combined with Elastic Bands on Short Sprint and Vertical Jump Height in Female Athletes	The intervention methods are inconsistent.
Krzysztofik, M., J. Jarosz, R. Urbański, P. Aschenbrenner and P. Stastny	2025	Effects of 6 weeks of complex training on athletic performance and post-activation performance enhancement effect magnitude in soccer players: a cross-sectional randomized study	The topic is irrelevant.
Krzysztofik, M., R. Kalinowski, A. Filip-Stachnik, M. Wilk and A. Zajac	2021	The Effects of Plyometric Conditioning Exercises on Volleyball Performance with Self-Selected Rest Intervals	The topic is irrelevant.
Krzysztofik, M., R. Kalinowski, A. Filip-Stachnik, M. Wilk and A. Zaja̧c	2021	The effects of plyometric conditioning exercises on volleyball performance with self‐selected rest intervals	The topic is irrelevant.
Krzysztofik, M., R. Kalinowski, R. Trybulski, A. Filip-Stachnik and P. Šťastný	2021	Enhancement of countermovement jump performance using a heavy load with velocity-loss repetition control in female volleyball players	Data missing
Krzysztofik, M., M. Spieszny, R. Trybulski, M. Wilk, A. Pisz, D. Kolinger, A. Filip-Stachnik and P. Stastny	2023	Acute Effects of Isometric Conditioning Activity on the Viscoelastic Properties of Muscles and Sprint and Jumping Performance in Handball Players	Included in the analysis
Krzysztofik, M., M. Wilk, A. Pisz, D. Kolinger, M. Bichowska, A. Zajac and P. Stastny	2023	Acute Effects of High-Load vs. Plyometric Conditioning Activity on Jumping Performance and the Muscle-Tendon Mechanical Properties	Included in the analysis
Krzysztofik, M., M. Wilk, A. Pisz, D. Kolinger, A. Tsoukos, A. Zając, P. Stastny and G. C. Bogdanis	2023	Acute Effects of Varied Back Squat Activation Protocols on Muscle-Tendon Stiffness and Jumping Performance	Repeat
Lagrange, S., P. M. Ferland, M. Leone and A. S. Comtois	2020	Contrast Training Generates Post-Activation Potentiation and Improves Repeated Sprint Ability in Elite Ice Hockey Players	The topic is irrelevant.
Lamont, H. S.	2006	The effect of whole body vibration-induced post-activation potentiation upon indices of isometric and dynamic force/power production during, and following a six-week periodised Smith machine back squat protocol	Data missing
Lamont, H. S., J. T. Cramer, D. A. Bemben, R. L. Shehab, M. A. Anderson and M. G. Bemben	2009	Effects of a 6-week periodized squat training program with or without whole-body vibration on jump height and power output following acute vibration exposure	The topic is irrelevant.
Li, R. X., Z. Q. Li, J. T. Zheng, Y. R. Guo and G. Z. Ou	2025	The acute effects and reproducibility of resistance training fatigue on load-velocity relationship variables	The topic is irrelevant.
Li, T. and Y. Liang	2024	The effects of different post-activation potentiation strategies on the performance of elite female track cyclists in position 1 of team sprint	The topic is irrelevant.
Li, Z., P. Zhi, Z. Yuan, A. García-Ramos and M. King	2024	Feasibility of vertical force-velocity profiles to monitor changes in muscle function following different fatigue protocols	No corresponding indicators
Li, Z., P. Zhi, Z. Yuan, A. García-Ramos and M. King	2024	Feasibility of vertical force–velocity profiles to monitor changes in muscle function following different fatigue protocols	No corresponding indicators
Liang, Y., T. Li, J. Liu, Y. Gao, S. Bao, Y. Guo, Q. Liu, X. Huang, Q. Zhong and L. Lin	2025	Effects of different activation strategies on standing start performance in elite female track cyclists	The intervention methods are inconsistent.
Lim, J. J. and P. W. Kong	2013	Effects of isometric and dynamic postactivation potentiation protocols on maximal sprint performance	Included in the analysis
Linder, E. E., J. H. Prins, N. M. Murata, C. Derenne, C. F. Morgan and J. R. Solomon	2010	Effects of preload 4 repetition maximum on 100-m sprint times in collegiate women	No corresponding indicators
Liu, M., K. X. Zhou, B. Li, Z. X. Guo, Y. Chen, G. Z. Miao, L. F. Zhou, H. Y. Liu, D. P. Bao and J. H. Zhou	2022	Effect of 12 weeks of complex training on occupational activities, strength, and power in professional firefighters	No corresponding indicators
Lockie, R. G., A. Lazar, D. L. Davis and M. R. Moreno	2018	Effects of Postactivation Potentiation on Linear and Change-of-Direction Speed: Analysis of the Current Literature and Applications for the Strength and Conditioning Coach	No corresponding indicators
Lowery, R. P., N. M. Duncan, J. P. Loenneke, E. M. Sikorski, M. A. Naimo, L. E. Brown, F. G. Wilson and J. M. Wilson	2012	The effects of potentiating stimuli intensity under varying rest periods on vertical jump performance and power	Included in the analysis
Luders, J. G., J. M. Garrett, S. Gleadhill, L. O. Mathews and H. J. Bennett	2024	Comparative Effects of Complex Contrast Training and Traditional Training Methods on Physical Performance Within Female, Semiprofessional Australian Rules Football Players	The intervention methods are inconsistent.
Lum, D. and S. E. Chen	2020	Comparison of Loaded Countermovement Jump with Different Variable Resistance Intensities on Inducing Post-Activation Potentiation	The intervention methods are inconsistent.
Lum, D. and G. Howatson	2025	Comparing the Acute Effects of a Session of Isometric Strength Training with Heavy Resistance Training on Neuromuscular Function	No corresponding indicators
MacDonald, C., H. S. Lamont and J. C. Garner	2010	A Comparison Of The Effects Of 6 Weeks Of 3 Different Training Modes On Measures Of Strength And Anthropometrics	The intervention methods are inconsistent.
MacDonald, C. J., H. S. Lamont and J. C. Garner	2012	A comparison of the effects of 6 weeks of traditional resistance training, plyometric training, and complex training on measures of strength and anthropometrics	The intervention methods are inconsistent.
Marcello, R. T., B. K. Greer and A. E. Greer	2017	Acute Effects of Plyometric and Resistance Training on Running Economy in Trained Runners	The intervention methods are inconsistent.
Márquez, E., D. Castillo, A. Rodríguez-Fernández, M. Beato and J. Raya-González	2023	The post-activation performance enhancement effect of a parallel back squat on male jumping and sprinting athletes	Included in the analysis
Martone, D., L. Russomando, L. F. Cosco, S. Dei, G. P. Emerenziani and P. Buono	2024	Acute effects of a dynamic stretching and core stability exercise protocol on physical performance in U-16 volleyball players	The intervention methods are inconsistent.
Masamoto, N., R. Larson, T. Gates and A. Faigenbaum	2003	Acute effects of plyometric exercise on maximum squat performance in male athletes	The intervention methods are inconsistent.
Matthews, M. J., H. P. Matthews and B. Snook	2004	The acute effects of a resistance training warmup on sprint performance	Included in the analysis
McCann, M. R. and S. P. Flanagan	2010	The effects of exercise selection and rest interval on postactivation potentiation of vertical jump performance	Included in the analysis
McLaren, T., D. L. King and G. A. Sforzo	2017	Sustainability and repeatability of postactivation potentiation	No corresponding indicators
Medeiros, H. B., F. L. Areal and J. C. Carvalho	2011	Acute Effect of Blood Pressure in Whole Body Vibration in Different Intensities During Squat	No corresponding indicators
Merrigan, J. J., J. J. Tufano, M. Falzone and M. T. Jones	2020	Effectiveness of Accentuated Eccentric Loading: Contingent on Concentric Load	No corresponding indicators
Merrigan, J. J., J. J. Tufano, M. Falzone and M. T. Jones	2021	Effectiveness of Accentuated Eccentric Loading: Contingent on Concentric Load	No corresponding indicators
Merrigan, J. J., J. J. Tufano, J. B. Fields, J. M. Oliver and M. T. Jones	2020	Rest Redistribution Does Not Alter Hormone Responses in Resistance-Trained Women	No corresponding indicators
Mina, M. A., A. J. Blazevich, G. Giakas and A. D. Kay	2014	Influence of variable resistance loading on subsequent free weight maximal back squat performance	The intervention methods are inconsistent.
Mina, M. A., A. J. Blazevich, G. Giakas, L. B. Seitz and A. D. Kay	2016	Chain-loaded variable resistance warm-up improves free-weight maximal back squat performance	The intervention methods are inconsistent.
Mina, M. A., A. J. Blazevich, T. Tsatalas, G. Giakas, L. B. Seitz and A. D. Kay	2019	Variable, but not free-weight, resistance back squat exercise potentiates jump performance following a comprehensive task-specific warm-up	Data missing
Mina, M. A., A. J. Blazevich, T. Tsatalas, G. Giakas, L. B. Seitz and A. D. Kay	2019	Variable, but not free‐weight, resistance back squat exercise potentiates jump performance following a comprehensive task‐specific warm‐up	The intervention methods are inconsistent.
Moir, G. L., D. Mergy, C. Witmer and S. E. Davis	2011	The acute effects of manipulating volume and load of back squats on countermovement vertical jump performance	Included in the analysis
Moir, G. L., D. Mergy, C. A. Witmer and S. E. Davis	2011	The acute effects ofmanipulating volume and load of back squats on countermovement vertical jump performance	The intervention methods are inconsistent.
Montalvo, S., D. Conde, M. P. Gonzalez, M. Dietze-Hermosa, G. Ibarra-Mejia and S. Dorgo	2021	Heart rate percentage as a method for determining intra-set resting during a post-activation performance enhancement exercise to increase vertical jump performance	Included in the analysis
Montalvo-Alonso, J. J., C. Munilla, L. Garriga-Alonso, C. Ferragut, D. Valadés, P. Gonzalo-Encabo and A. Pérez-López	2024	Acute Co-Ingestion of Caffeine and Sodium Bicarbonate on Muscular Endurance Performance	The intervention methods are inconsistent.
Moore, C. A., L. W. Weiss, B. K. Schilling, A. C. Fry and Y. Li	2007	Acute effects of augmented eccentric loading on jump squat performance	The intervention methods are inconsistent.
Munger, C. N., W. D. Leyva, D. C. Archer, A. J. Galpin, J. W. Coburn and L. E. Brown	2016	Comparison of Hex Bar Deadlift vs. Back Squat Postactivation Potentiation on Vertical Jump Takeoff Velocity	The intervention methods are inconsistent.
Nct	2023	Effect of PAP on Lower Limb Explosive Force in Basketball Players in CHINA	The intervention methods are inconsistent.
Nct	2024	Acute Effect of Capsimax on Resistance Exercise Performance, Muscle Oxygenation, Nitric Oxide Release, Resting Energy Expenditure and Reaction Time	The intervention methods are inconsistent.
Nct	2025	Impact of the Wingate Test on Post-activation Potentiation	The intervention methods are inconsistent.
Neto, W. K., T. L. Vieira and E. F. Gama	2019	Barbell Hip Thrust, Muscular Activation and Performance: A Systematic Review	The topic is irrelevant.
Ng, C. Y., S. E. Chen and D. Lum	2020	Inducing Postactivation Potentiation With Different Modes of Exercise	The topic is irrelevant.
Nibali, M. L., D. W. Chapman, R. A. Robergs and E. J. Drinkwater	2013	Validation of jump squats as a practical measure of post-activation potentiation	Data missing
Nibali, M. L., D. W. Chapman, R. A. Robergs and E. J. Drinkwater	2015	Considerations for determining the time course of post-activation potentiation	Included in the analysis
Nickerson, B. S., G. T. Mangine, T. D. Williams and I. A. Martinez	2018	Effect of cluster set warm-up configurations on sprint performance in collegiate male soccer players	Included in the analysis
Nickerson, B. S., T. D. Williams, R. L. Snarr and K. S. Park	2019	INDIVIDUAL AND COMBINED EFFECT OF INTER-REPETITION REST AND ELASTIC BANDS ON JUMPING POTENTIATION IN RESISTANCE-TRAINED MEN	Data missing
Nwachukwu, O. I., M. Debeliso and M. M. Lawrence	2024	Effects of Supramaximal Anderson Quarter-squats as a Potentiating Stimulus on Discus Performance in Division I Throwers: A Pilot Study	The topic is irrelevant.
Oğul, B., S. Uslu, I. E. Hindistan, E. Akdağ and E. Cetin Özdoğan	2025	The effect of the horizontal vs. vertical PAPE protocol on the swim start performance in adolescent male	The topic is irrelevant.
Ojeda, Á. C. H., S. A. G. Maliqueo, P. A. C. Cáceres Serrano, D. G. Campos, D. S. Retamal, F. V. Soriano, L. A. Caneo and J. C. Cancino-López	2019	Acute effect of an intra-set variable resistance of back squats over 30-m sprint times of female sprinters	Data missing
Ojeda, Á. H., L. C. Chirosa-Ríos, R. G. Barrilao and P. C. Cáceres Serrano	2016	Acute effect of a complex training protocol of back squats on 30-m sprint times of elite male military athletes	The intervention methods are inconsistent.
Oliver, J. M., S. C. Jenke, J. D. Mata, A. Kreutzer and M. T. Jones	2016	Acute Effect of Cluster and Traditional Set Configurations on Myokines Associated with Hypertrophy	No corresponding indicators
Oliver, J. M., A. Kreutzer, S. Jenke, M. D. Phillips, J. B. Mitchell and M. T. Jones	2015	Acute response to cluster sets in trained and untrained men	No corresponding indicators
Pálinkás, G., B. Béres, K. Utczás, Z. Tróznai and L. Petridis	2024	Large inter-individual variability in force-velocity profile changes in response to acute high-load resistance training	Included in the analysis
Papla, M., P. Ewertowska and M. Krzysztofik	2023	Acute Effects of Complex Conditioning Activities on Athletic Performance and Achilles Tendon Stiffness in Male Basketball Players	No corresponding indicators
Peixoto, R., R. Canário-Lemos, T. Moreira, G. Vilela, G. L. Chaves, F. Martins Filho, F. Casanova, G. Monteiro, V. Reis and J. Vilaça-Alves	2024	Post-Activation Potentiation Enhancement of Countermovement Jump Performance using Velocity-based Conditioning Protocols with High-loads in Active Men and Women	The intervention methods are inconsistent.
Perenc, D., P. Stastny, R. Urbański and M. Krzysztofik	2025	Acute effects of supramaximal loaded back squat activation on countermovement jump performance, muscle mechanical properties, and skin surface temperature in powerlifters	The intervention methods are inconsistent.
Perez-Castilla, A., F. Garcia-Pinillos, S. Miras-Moreno, R. Ramirez-Campillo, A. Garcia-Ramos and S. A. Ruiz-Alias	2023	Selective Effect of Different High-Intensity Running Protocols on Resistance Training Performance	The intervention methods are inconsistent.
Pérez-Castilla, A., S. A. Ruiz-Alias, R. Ramirez-Campillo, S. Miras-Moreno, F. García-Pinillos and A. Marcos-Blanco	2024	Acute Effect of Velocity-Based Resistance Training on Subsequent Endurance Running Performance: Volume and Intensity Relevance	The intervention methods are inconsistent.
Petisco, C., R. Ramirez-Campillo, D. Hernández, O. Gonzalo-Skok, F. Y. Nakamura and J. Sanchez-Sanchez	2019	Post-activation Potentiation: Effects of Different Conditioning Intensities on Measures of Physical Fitness in Male Young Professional Soccer Players	The intervention methods are inconsistent.
Piper, A. D., D. P. Joubert, E. J. Jones and M. T. Whitehead	2020	Comparison of Post-Activation Potentiating Stimuli on Jump and Sprint Performance	Included in the analysis
Popp Marin, D. P., T. A. Astorino, A. I. S. Serafim, C. B. Urtado, J. Prestes, L. F. T. Polito and R. Otton	2021	Comparison between traditional resistance exercise and variable resistance with elastic bands in acute vertical jump performance	Included in the analysis
Poulos, N., A. Chaouachi, M. Buchheit, D. Slimani, G. G. Haff and R. U. Newton	2018	COMPLEX TRAINING AND COUNTERMOVEMENT JUMP PERFORMANCE ACROSS MULTIPLE SETS: EFFECT OF BACK SQUAT INTENSITY	No corresponding indicators
Poulos, N., G. G. Haff, M. Nibali, P. Graham-Smith and R. U. Newton	2023	Comparison of the Potentiating Effect of Variable Load Jump Squats on Acute Drop Jump Performance in Rugby Sevens Athletes	The intervention methods are inconsistent.
Poulos, N., G. G. Haff, M. Nibali, D. Norris and R. Newton	2023	Influence of Complex Training Design on Acute Postactivation Performance Enhancement of Jump Squat and Ballistic Bench Throw Performance in Developing Team-Sport Athletes	The intervention methods are inconsistent.
Ranchal-Sanchez, A., V. M. Diaz-Bernier, C. A. De La Florida-Villagran, F. J. Llorente-Cantarero, J. Campos-Perez and J. M. Jurado-Castro	2020	Acute Effects of Beetroot Juice Supplements on Resistance Training: A Randomized Double-Blind Crossover	Data missing
Rebelo, A., J. R. Pereira, D. V. Martinho and J. Valente-Dos-Santos	2023	Effects of a Velocity-Based Complex Training Program in Young Female Artistic Roller Skating Athletes	The intervention methods are inconsistent.
Robbins, D. W. and D. Docherty	2005	Effect of loading on enhancement of power performance over three consecutive trials	The intervention methods are inconsistent.
Rodrigues, T. D. M., R. B. L. Costa, M. C. T. Gama, A. B. C. V. Batista, L. M. Dos Santos and C. E. Botton	2025	Post-activation performance enhancement does not improve repetition volume or reduce velocity loss in multiple sets of back squats to failure compared to a traditional warm-up: a cross-sectional study	The intervention methods are inconsistent.
Ruben, R., M. Molinari, C. Bibbee, M. Childress, M. Harman, K. Reed, K. Fowler, S. Burgess and G. G. Haff	2010	The Effects Of Heavy-Loaded Squats On Performance During Plyometric Jumps	The intervention methods are inconsistent.
Ruben, R. M., M. A. Molinari, C. A. Bibbee, M. A. Childress, M. S. Harman, K. P. Reed and G. G. Haff	2010	The acute effects of an ascending squat protocol on performance during horizontal plyometric jumps	The intervention methods are inconsistent.
Sánchez-Sánchez, J., A. Rodríguez Fernández, C. Petisco-Rodríguez, R. Ramirez-Campillo, C. Martínez-Salazar and F. Y. Nakamura	2018	Effects of Different Post-Activation Potentiation Warm-Ups on Repeated Sprint Ability in Soccer Players from Different Competitive Levels	Data missing
Sanpasitt, C. and S. Apanukul	2023	Examining the impact of contrast training protocols on vertical jump ability in varsity basketball players by inducing post-activation performance enhancement	The intervention methods are inconsistent.
Sanpasitt, C., C. Intiraporn and T. Yimlamai	2025	Effects of Complex Training on Sprint Acceleration and Neuromuscular Performance in Young Male Sprinters: A Comparison Between Incline and Level Speed Bounding	The intervention methods are inconsistent.
Santos da Silva, V., F. Y. Nakamura, P. Gantois, J. N. Nogueira Gouveia, J. Peña, M. Beato and E. Abade	2024	Effects of Upper-Body and Lower-Body Conditioning Activities on Postactivation Performance Enhancement During Sprinting and Jumping Tasks in Female Soccer Players	Included in the analysis
Santos-Vaz, M., F. Weisshahn and F. B. D. Vecchio	2021	Acute effects of concurrent training with rowing ergometer on physiological and performance variables	Data missing
Sañudo, B., M. De Hoyo, G. G. Haff and A. Muñoz-Lopez	2020	Article influence of strength level on the acute post-activation performance enhancement following flywheel and free weight resistance training	Included in the analysis
Sañudo, B., M. de Hoyo, G. G. Haff and A. Muñoz-López	2020	Influence of Strength Level on the Acute Post-Activation Performance Enhancement Following Flywheel and Free Weight Resistance Training	The intervention methods are inconsistent.
Sari, C., M. Koz, V. Salcman, T. Gabrys̈ and R. Karayiğit	2022	Effect of Post-Activation Potentiation on Sprint Performance after Combined Electromyostimulation and Back Squats	The intervention methods are inconsistent.
Scott, D. J., M. Ditroilo and P. Marshall	2018	Effect of Accommodating Resistance on the Postactivation Potentiation Response in Rugby League Players	Included in the analysis
Scott, D. J., M. Ditroilo and P. A. Marshall	2017	Complex Training: The Effect of Exercise Selection and Training Status on Postactivation Potentiation in Rugby League Players	The full text cannot be obtained.
Scott, D. J., M. Ditroilo, S. T. Orange and P. Marshall	2023	The Effect of Complex Training on Physical Performance in Rugby League Players	The intervention methods are inconsistent.
Scott, S. L. and D. Docherty	2004	Acute effects of heavy preloading on vertical and horizontal jump performance	The full text cannot be obtained.
Seitz, L. B., E. S. de Villarreal and G. G. Haff	2014	The temporal profile of postactivation potentiation is related to strength level	Included in the analysis
Seitz, L. B. and G. G. Haff	2016	Factors Modulating Post-Activation Potentiation of Jump, Sprint, Throw, and Upper-Body Ballistic Performances: A Systematic Review with Meta-Analysis	Review literature
Seitz, L. B., M. A. Mina and G. G. Haff	2016	POSTACTIVATION POTENTIATION OF HORIZONTAL JUMP PERFORMANCE ACROSS MULTIPLE SETS OF A CONTRAST PROTOCOL	Included in the analysis
Seitz, L. B., G. S. Trajano and G. G. Haff	2014	The back squat and the power clean: elicitation of different degrees of potentiation	The intervention methods are inconsistent.
Shi, J., B. Yan, M. Yu, Z. Wang, Y. Wang, H. Liu, W. Zhang and O. Girard	2024	Heavier loads in flywheel exercise induce greater post-activation performance enhancement in countermovement jumps compared to heavy Smith machine squats in males	Included in the analysis
Shi, L., Z. D. Cai, S. T. Chen and D. Han	2022	Acute effects of variable resistance training on force, velocity, and power measures: a systematic review and meta-analysis	Review literature
Shi, L., M. Lyons, M. Duncan, S. Chen, Z. Chen, W. Guo and D. Han	2022	Effects of Variable Resistance Training Within Complex Training on Neuromuscular Adaptations in Collegiate Basketball Players	The topic is irrelevant.
Shi, L., X. Ye, D. Han, C. Yang and Y. Tu	2023	Acute Effects of Back Squat Combined with Different Elastic Band Resistance on Vertical Jump Performance in Collegiate Basketball Players	Data missing
Skaug, K. L., M. E. Engh and K. Bø	2024	Acute Effect of Heavy Weightlifting on the Pelvic Floor Muscles in Strength-Trained Women: An Experimental Crossover Study	The topic is irrelevant.
Souza, D., A. G. Silva, A. Vale, A. Pessoni, L. Galvão, M. A. Araújo, C. de Paula Júnior, C. Vieira, A. Vieira and P. Gentil	2024	Effect of warm-up protocols using lower and higher loads on multiple-set back squat volume-load	Data missing
Souza, V. A., R. V. Barreto, G. B. Mantovani, C. C. Greco, B. S. Denadai, K. Nosaka and L. C. R. Lima	2023	Effects of Loaded Plyometric Exercise on Post-Activation Performance Enhancement of Countermovement Jump in Sedentary Men	The topic is irrelevant.
Sparkes, W., A. N. Turner, M. Weston, M. Russell, M. J. Johnston and L. P. Kilduff	2020	The effect of training order on neuromuscular, endocrine and mood response to small-sided games and resistance training sessions over a 24-h period	The intervention methods are inconsistent.
Spieszny, M., R. Trybulski, P. Biel, A. Zając and M. Krzysztofik	2022	Post-Isometric Back Squat Performance Enhancement of Squat and Countermovement Jump	The intervention methods are inconsistent.
Spreuwenberg, L. P. B., W. J. Kraemer, B. A. Spiering, J. S. Volek, D. L. Hatfield, R. Silvestre, J. L. Vingren, M. S. Fragala, K. HÄKkinen, R. U. Newton, C. M. Maresh and S. J. Fleck	2006	INFLUENCE OF EXERCISE ORDER IN A RESISTANCE-TRAINING EXERCISE SESSION	The intervention methods are inconsistent.
Spudic, D., J. Dakskobler and I. Stirn	2023	DIFFERENCES IN POST-ACTIVATION POTENTIATION AND POST-ACTIVATION PERFORMANCE ENHANCEMENT BETWEEN FLYWHEEL AND BARBELL SQUAT PROTOCOLS	The full text cannot be obtained.
Stastny, P., D. Kolinger, A. Pisz, M. Wilk, J. Petruzela and M. Krzysztofik	2024	Effects of Eccentric Speed during Front Squat Conditioning Activity on Post-activation Performance Enhancement of Hip and Thigh Muscles	The intervention methods are inconsistent.
Stevenson, M. W., J. M. Warpeha, C. C. Dietz, R. M. Giveans and A. G. Erdman	2010	Acute effects of elastic bands during the free-weight barbell back squat exercise on velocity, power, and force production	The intervention methods are inconsistent.
Strokosch, A., L. Louit, L. Seitz, R. Clarke and J. D. Hughes	2018	Impact of Accommodating Resistance in Potentiating Horizontal-Jump Performance in Professional Rugby League Players	The intervention methods are inconsistent.
Stuart, A., T. Vetrovsky, K. C. Cochrane-Snyman, A. Vieira and J. J. Tufano	2025	Investigating the Consistency in Countermovement Jump Performance After High-Velocity and High-Force PAPE: A Multiday Analysis	The intervention methods are inconsistent.
Suchomel, T. J., C. J. Cantwell, B. A. Campbell, Z. S. Schroeder, L. K. Marshall and C. B. Taber	2024	Braking and Propulsion Phase Characteristics of Traditional and Accentuated Eccentric Loaded Back Squats	No corresponding indicators
Suchomel, T. J., K. Sato, B. H. DeWeese, W. P. Ebben and M. H. Stone	2016	Potentiation Effects of Half-Squats Performed in a Ballistic or Nonballistic Manner	Included in the analysis
Suchomel, T. J., K. Sato, B. H. DeWeese, W. P. Ebben and M. H. Stone	2016	POTENTIATION FOLLOWING BALLISTIC AND NONBALLISTIC COMPLEXES: THE EFFECT OF STRENGTH LEVEL	Repeat.
Suchomel, T. J. and M. H. Stone	2017	The Relationships between Hip and Knee Extensor Cross-Sectional Area, Strength, Power, and Potentiation Characteristics	The intervention methods are inconsistent.
Sygulla, K. S. and C. J. Fountaine	2014	Acute Post-Activation Potentiation Effects in NCAA Division II Female Athletes	The intervention methods are inconsistent.
Talpey, S. W., W. B. Young and N. Saunders	2014	The acute effects of conventional, complex, and contrast protocols on lower-body power	The full text cannot be obtained.
Talpey, S. W., W. B. Young and N. Saunders	2016	Is nine weeks of complex training effective for improving lower body strength, explosive muscle function, sprint and jumping performance?	Data missing
Thapa, R. K. and G. Kumar	2023	Does complex contrast training induce higher physical fitness improvement in stronger compared to weaker individuals?	The intervention methods are inconsistent.
Triviño, A. R., C. Díaz-Romero, J. J. Martin-Olmedo, P. Jiménez-Martínez, C. Alix-Fages, M. Cwiklinska, D. Pérez and L. Jurado-Fasoli	2025	Acute effects of intra-training carbohydrate ingestion in CrossFit® trained adults: a randomized, triple-blind, placebo-controlled crossover trial	The intervention methods are inconsistent.
Turki, O., A. Chaouachi, E. J. Drinkwater, M. Chtara, K. Chamari, M. Amri and D. G. Behm	2011	Ten minutes of dynamic stretching is sufficient to potentiate vertical jump performance characteristics	The intervention methods are inconsistent.
Ulloa-Sánchez, P., J. Hernández-Elizondo, R. K. Thapa, A. Sortwell and R. Ramirez-Campillo	2024	Post-activation performance enhancement methods in team sport athletes: a systematic review with meta-analysis	Review literature
Urbański, R., P. Biel, S. Kot, D. Perenc, P. Aschenbrenner, P. Stastny and M. Krzysztofik	2023	Impact of active intra-complex rest intervals on post-back squat versus hip thrust jumping potentiation	The intervention methods are inconsistent.
Villalón-Gasch, L., J. M. Jiménez-Olmedo, S. Sebastia-Amat and B. Pueo	2020	Squat-based post-activation potentiation improves the vertical jump of elite female volleyball players	Included in the analysis
Villalon-Gasch, L., A. Penichet-Tomas, S. Sebastia-Amat, B. Pueo and J. M. Jimenez-Olmedo	2022	Postactivation Performance Enhancement (PAPE) Increases Vertical Jump in Elite Female Volleyball Players	Included in the analysis
Walker, S., J. P. Ahtiainen and K. Häkkinen	2010	Acute neuromuscular and hormonal responses during contrast loading: effect of 11 weeks of contrast training	The intervention methods are inconsistent.
Wang, C. C., M. T. Yang, K. H. Lu and K. H. Chan	2016	The Effects of Creatine Supplementation on Explosive Performance and Optimal Individual Postactivation Potentiation Time	The intervention methods are inconsistent.
Wang, S. Y., C. H. Chiu, C. H. Hsu, C. C. Chou, S. M. Hsu, L. B. Shapu, T. C. Chao and C. H. Chen	2022	Acute Effects of Wearing Different Surgical Face Masks during High-Intensity, Short-Rest Resistance Exercise on Cardiorespiratory and Pulmonary Function and Perceptual Responses in Weightlifters	The intervention methods are inconsistent.
Watkins, P. H. and G. Richards	2010	Acute effects of variable resistance exercise on force and power characteristics during the back squat exercise	The full text cannot be obtained.
Weber, K. R., L. E. Brown, J. W. Coburn and S. M. Zinder	2008	Acute effects of heavy-load squats on consecutive squat jump performance	The full text cannot be obtained.
Werfelli, H., R. Hammami, M. A. Selmi, W. Selmi, G. Gabrilo, C. C. T. Clark, M. Duncan, D. Sekulic, U. Granacher and H. Rebai	2021	Acute Effects of Different Plyometric and Strength Exercises on Balance Performance in Youth Weightlifters	The intervention methods are inconsistent.
West, D., D. Cunningham, H. Bevan, B. Crewther, C. Cook and L. Kilduff	2013	Influence of active recovery on professional rugby union player's ability to harness postactivation potentiation	Included in the analysis
Wilk, M., R. Trybulski, M. Krzysztofik, G. Wojdala, Y. Campos, A. Zajac, E. Lulińska and P. Stastny	2021	Acute Effects of Different Blood Flow Restriction Protocols on Bar Velocity During the Squat Exercise	The intervention methods are inconsistent.
Witmer, C. A., S. E. Davis and G. L. Moir	2010	The acute effects of back squats on vertical jump performance in men and women	The topic is irrelevant.
Wong, H., J. Gentles, C. Bazyler and M. Ramsey	2021	Exploring the Utility of Performing a Down Set as a Postactivation Potentiation Strategy	The topic is irrelevant.
Wyland, T. P., J. D. van Dorin and G. F. C. Reyes	2015	Postactivation potentation effects from accommodating resistance combined with heavy back squats on short sprint performance	The topic is irrelevant.
Yang, C., L. Shi, Y. Lu, H. Wu and D. Yu	2024	Post-activation Performance Enhancement of Countermovement Jump after Drop Jump versus Squat Jump Exercises in Elite Rhythmic Gymnasts	The topic is irrelevant.
Yen Yeh, T., H. M. Wimmenauer, H. S. Lamont and J. C. Smith	2024	Acute Effect of Heavy Load Back Squat and Foam Rolling on Vertical Jump Performance	Included in the analysis
Yetter, M. and G. L. Moir	2008	The acute effects of heavy back and front squats on speed during forty-meter sprint trials	The topic is irrelevant.
Yuan, Z., K. Liao, Y. Zhang, M. Han, C. Bishop, Z. Chen, X. Zhang, G. Zhang and Y. Li	2023	Optimal velocity loss threshold for inducing post activation potentiation in track and field athletes	Included in the analysis
Yuan, Z.-h., K.-f. Liao, Y.-m. Zhang, M.-y. Han, C. Bishop, Z.-l. Chen, X.-h. Zhang, G.-c. Zhang and Y.-m. Li	2022	Optimal velocity loss threshold for inducing post activation potentiation in track and field athletes	The topic is irrelevant.
Zhao, C. Y., C. Y. Li, R. H. Su, L. Chen, W. Wei, M. Meng and C. Chen	2025	Comparison of Different Methods on Post-Activation Performance Enhancement: A Meta-Analysis	Review literature
Zheng, Z., Y. Wang, H. Wei, J. Zhang, B. Yan and O. Girard	2024	Effects of external limb compression and/or low-load resistance exercise on post-activation performance enhancement during countermovement jumps	Included in the analysis
Živanović, V.	2022	The effects of different conditioning contraction protocols of post-activation performance enhancement on variables of eccentric phases and concentric phase of vertical jumps	The topic is irrelevant.
Zlojutro, N., F. Kukić, B. Petrović, M. Joksimović, A. Kukric, S. Marković and A. Nedeljković	2025	ACUTE EFFECTS OF FAST ECCENTRIC CONTRACTIONS WITH DIFFERENT LOAD ON THE POSTACTIVATION POTENTIATION	The topic is irrelevant.
	2025	Comparing the Effects of Post Activation Potentiation on Vertical Jump Using High-Intensity Back Squat Vs. Wingate Bike Test in Healthy Adults	The topic is irrelevant.
郝磊, 聂玉弟, 韩晓伟 and 钟秉枢	2019	复合式训练对竞技跳水运动员下肢爆发力影响的实验研究	The topic is irrelevant.
梁美富, 郭文霞, 孔振兴 and 曲淑华	2018	激活后增强效应的间歇时间对下蹲跳 高度影响的 Meta 分析	Included in the analysis
